# Supplementary material for: Genetic suppression reveals DNA repair-independent antagonism between BRCA1 and COBRA1 in mammary gland development
Source: Nat Commun. 2016 Mar 4;7:10913. doi: 10.1038/ncomms10913 (PMC4785232; doi:10.1038/ncomms10913)
Supplement: Supplementary Data 1 — Lists of genes that are differentially expressed between wild-type control mice and mutant mice at 4, 6 and 8 weeks of ages. [file ncomms10913-s2.xlsx]

## Sheet: 4wks CKO vs Cff
Supplementary data 1. 4wks CKO affected gene list (CKO/WT≥2 or CKO/WT≤-2, P<0.05)
SYMBOL	ACCESSION	Group I (Cff).AVG_Signal	Group II (CKO).AVG_Signal	Fold Change (II/I) (CKO/Cff)
Actg2	NM_009610.1	3951.63	583.389	-6.77359
Wfdc12	NM_138684.2	1584.96	247.908	-6.39332
Tmem86a	NM_026436.3	5115.18	853.932	-5.99015
Cldn6	NM_018777.2	1210.88	208.565	-5.80579
Oas2	NM_145227.1	1762.35	329.795	-5.34378
Ctse	NM_007799.2	1131.3	219.525	-5.15339
Abp1	NM_029638.1	727.051	155.026	-4.68987
Fxyd2	NM_052823.2	1485.75	338.721	-4.38636
Rasgrf1	NM_011245.2	3772.69	935.024	-4.03486
Ckmt1	NM_009897.2	926.683	232.795	-3.98068
Tle6	NM_053254.2	1235.74	316.577	-3.90344
Rasgrf1	NM_011245.1	2808.95	720.686	-3.8976
Oas1g	NM_011852.2	2161.29	572.61	-3.77446
Krt23	NM_033373.1	1962.37	522.081	-3.75874
Tmc4	NM_181820.2	2212.84	593.448	-3.72879
Scnn1a	NM_011324.1	702.087	189.136	-3.71208
Itgb6	NM_021359.2	2295.24	626.438	-3.66395
Atad4	NM_146026.1	1624.19	444.967	-3.65014
Gpx2	NM_030677.2	2708.19	757.571	-3.57484
Dkkl1	NM_015789.2	799.066	223.576	-3.57403
Apoc1	NM_007469.3	918.432	258.703	-3.55014
AI428936	NM_153577.2	1279.42	367.113	-3.48508
BC024561	NM_153576.1	737.543	215.196	-3.42731
Cldn10	NM_021386.3	3483.22	1025.24	-3.39745
Atg9b	NM_001002897.3	807.496	238.704	-3.38283
Prom2	NM_178047.3	1639.61	486.064	-3.37324
Rab25	NM_016899.2	1960.02	582.397	-3.36544
Ttc39a	NM_153392.1	943.662	289.662	-3.25781
Tmed3	NM_025360.1	5769.46	1775.64	-3.24923
Gpx3	NM_008161.2	10429.5	3248.97	-3.21009
1500012F01Rik	NM_001081005.1	9448.23	2966.98	-3.18446
Atad4	NM_146026.1	1648.49	519.354	-3.17411
Folr2	NM_008035.1	859.736	271.103	-3.17126
Cxcl17	NM_153576.2	640.619	202.962	-3.15636
Prlr	NM_011169.4	5646.12	1826.14	-3.09184
Epgn	NM_053087.2	2097.93	683.173	-3.07086
Rdm1	NM_025654.2	1102.34	360.786	-3.05539
Sectm1b	NM_026907.3	4443.1	1461.95	-3.03916
Crym	NM_016669.1	457.259	151.664	-3.01495
Oas1g	NM_011852.2	1382.99	467.836	-2.95614
Cmtm8	NM_027294.2	1703.34	578.505	-2.94438
Foxa1	NM_008259.3	1963.25	672.519	-2.91925
Ltf	NM_008522.3	18817.8	6455.67	-2.91493
Dmbt1	NM_007769.1	2997.38	1031.26	-2.90653
Tmem16j	NM_178381.2	528.201	181.939	-2.90318
Apoc1	NM_007469.3	450.324	156.336	-2.88049
Krt79	NM_146063.1	965.846	343.104	-2.81503
Cldn10	NM_023878.2	3622.92	1321.49	-2.74155
Mal	NM_010762.4	563.538	208	-2.70932
Rasgrf1	NM_001039655.1	489.688	182.508	-2.68311
Sema4a	NM_013658.2	1328.3	499.357	-2.66001
Hp	NM_017370.1	6357.57	2391.95	-2.6579
Cib2	NM_019686.3	1025.76	386.802	-2.6519
Anln	NM_028390.2	1550.06	587.378	-2.63895
Col9a2	NM_007741.1	728.294	276.196	-2.63687
Mdk	NM_001012336.1	1559.73	595.639	-2.61859
Gstk1	NM_029555.2	955.168	365.399	-2.61404
Ly6d	NM_010742.1	11563.4	4442.49	-2.60292
Manba	NM_027288.2	2259.2	872.236	-2.59012
Stat5a	NM_011488.2	1243.39	481.652	-2.58151
9930023K05Rik	NM_172641.2	1492.8	581.43	-2.56747
LOC100047173	XR_033280.1	1200.19	467.725	-2.56601
Sepx1	NM_013759.1	721.726	281.76	-2.56149
Hp	NM_017370.1	6850.36	2674.58	-2.56129
Ctns	NM_031251.4	3237.85	1265.39	-2.55878
Krtcap3	NM_027221.1	6385.46	2496.53	-2.55773
Tmed3	NM_025360.1	4629.15	1812.24	-2.55438
Asb2	NM_023049.1	381.688	151.204	-2.52432
Faah	NM_010173.3	476.422	189.362	-2.51594
LOC100044204	XM_001471696.1	726.784	289.361	-2.51168
Frag1	NM_145583.2	721.13	287.662	-2.50687
Mboat1	NM_153546.3	2548.58	1021.68	-2.49451
Kif5c	NM_008449.2	662.454	266.212	-2.48845
Fxyd2	NM_052823.2	759.138	305.1	-2.48816
Rasgrf1	NM_001039655.1	472.106	190.701	-2.47564
Slc44a3	NM_145394.2	683.63	276.365	-2.47364
Upk2	NM_009476.2	407.579	165.535	-2.4622
Foxq1	NM_008239.3	557.087	226.925	-2.45494
Pdlim2	NM_145978.1	1120.21	458.222	-2.44469
Htra3	NM_030127.1	648.764	266.022	-2.43876
Mycl1	NM_008506.2	2135.2	876.025	-2.43738
Cmtm8	NM_027294.1	1704.62	700.947	-2.43189
Acads	NM_007383.2	1058.9	437.032	-2.42294
Wnt7b	NM_009528.2	2450.07	1011.67	-2.42182
Wisp2	NM_016873.1	747.264	310.856	-2.40389
2700038C09Rik	NM_025598.2	1351.37	563.797	-2.39691
Ly6d	NM_010742.1	17150.2	7161.58	-2.39475
Tead2	NM_011565.2	3939.77	1650.27	-2.38736
Grb7	NM_010346.2	5048.09	2132.7	-2.367
Dhx58	NM_030150.2	1429.35	606.222	-2.3578
Manba	NM_027288.2	1094.55	467.568	-2.34095
Tmem107	NM_025838.1	556.192	240.192	-2.31561
Fgf13	NM_010200.2	381.768	165.169	-2.31138
Col4a5	NM_007736	1109.49	480.723	-2.30796
Cldn10	NM_021386.3	7055.59	3059.47	-2.30615
Tmem40	NM_144805.1	406.632	177.178	-2.29505
Garnl3	NM_178888.4	851.22	372.139	-2.28737
Ebpl	NM_026598.2	1502.92	659.536	-2.27875
Dkkl1	NM_015789.2	375.618	165.554	-2.26885
Acot1	NM_012006.2	1758.9	776.84	-2.26417
Mapk13	NM_011950.1	1357.37	599.546	-2.264
Pold4	NM_027196.1	1118.66	496.635	-2.25248
Dgat2	NM_026384.3	2779.04	1234.28	-2.25154
Mbp	NM_001025245.1	1257.17	560.986	-2.241
Mia1	NM_019394.1	489.728	218.626	-2.24003
Tgm1	NM_019984.2	525.87	235.773	-2.23041
Itgb6	NM_021359.2	629.748	282.546	-2.22883
C130090K23Rik	NM_181323.2	526.634	236.648	-2.22539
Abhd14b	NM_029631.2	2483.95	1118.51	-2.22076
Alox12	NM_007440.4	417.077	188.209	-2.21603
Cd276	NM_133983.3	758.946	342.79	-2.21403
Frag1	NM_145583.2	729.739	329.746	-2.21304
Nrm	NM_134122.2	1180.58	534.299	-2.20959
Il17re	NM_145826.4	827.627	374.765	-2.20839
Sort1	NM_019972.2	1718.67	785.572	-2.1878
A530050D06Rik	NM_001081169.1	328.073	150.645	-2.17779
Ttc39a	NM_153392.1	358.432	164.786	-2.17514
Tmem54	NM_025452.2	619.159	285.854	-2.166
Cib2	NM_019686.5	546.009	252.085	-2.16597
Mapk13	NM_011950.1	1247.89	577.577	-2.16056
Chst8	NM_175140.3	1171.21	542.639	-2.15835
Snhg11	NM_175692.3	445.017	206.326	-2.15687
Tspan17	NM_028841.1	1764.25	818.488	-2.1555
Rab15	NM_134050.3	6326.01	2952.51	-2.14259
Stc2	NM_011491.3	4443.23	2074.83	-2.14149
Fermt1	NM_198029.2	1875.19	876.434	-2.13956
Hook2	NM_133255.1	378.322	177.023	-2.13713
Porcn	NM_145908.1	2127.66	1001.59	-2.12428
Cacnb3	NM_007581.2	1154.36	543.655	-2.12332
Ly6g6e	NM_027366.1	394.846	186.016	-2.12264
Sepx1	NM_013759.2	914.903	432.881	-2.11352
2700038C09Rik	NM_025598.1	2233.91	1057.79	-2.11186
Rapgefl1	NM_001080925.1	476.138	226.231	-2.10466
Ppp2r5c	NM_001081458.1	1322.58	628.729	-2.10358
Psmb9	NM_013585.2	1781.24	846.873	-2.10332
Chpt1	NM_144807.2	498.106	236.943	-2.10222
Ebp	NM_007898.2	2063.51	982.114	-2.10109
Adssl1	NM_007421.1	1090.3	519.178	-2.10005
Sort1	NM_019972.2	2239.94	1070.22	-2.09296
Dbp	NM_016974.1	1860.98	890.427	-2.08998
Cblc	NM_023224.4	464.397	222.364	-2.08845
Cnn2	NM_007725.2	600.677	287.827	-2.08693
Prdx2	NM_011563.4	10424.8	5004.81	-2.08295
Itgb6	NM_021359.2	370.604	178.06	-2.08135
BC054059	NM_145635.2	533.441	256.431	-2.08025
Stxbp2	NM_011503.2	3607.27	1734.75	-2.07942
Nup210	NM_018815.1	1425.63	686.548	-2.07652
Rhod	NM_007485.2	2988.63	1441.07	-2.0739
Hap1	NM_010404.2	1944.49	941.425	-2.06548
Pafah1b3	NM_008776.1	3527.36	1708.44	-2.06467
Il17re	NM_145826.4	631.939	306.077	-2.06464
Pgr	NM_008829.2	445.54	215.805	-2.06455
Ccbl1	NM_172404.2	899.729	436.226	-2.06253
Spnb3	NM_021287.1	663.041	322.426	-2.05642
0610040J01Rik	NM_029554.2	543.588	264.344	-2.05637
Map3k7ip1	NM_025609.2	1495.89	728.367	-2.05376
1700019E19Rik	NM_029601.1	2938.73	1431.27	-2.05324
Ssh3	NM_198113.2	1206.98	588.532	-2.05084
Hp	NM_017370.1	12994.1	6337.11	-2.05048
Hdac11	NM_144919.2	631.707	310.248	-2.03614
Ramp1	NM_016894.2	605.739	298.375	-2.03012
Mif4gd	NM_027162.3	1017.72	502.955	-2.02347
Inppl1	NM_010567.1	7199.21	3559.32	-2.02264
1600016N20Rik	NM_028050.1	569.115	281.431	-2.02222
Cxadr	NM_001025192.2	1561.18	772.34	-2.02137
2310005E10Rik	NM_172398.3	1523.42	754.086	-2.02022
Elf3	NM_007921.1	1593.86	789.282	-2.01938
Ankmy2	NM_146033.2	1289.81	639.877	-2.01572
Lgals1	NM_008495.1	2337.2	1161.18	-2.01279
Pygl	NM_133198.1	540.633	268.632	-2.01254
9930023K05Rik	NM_172641.2	437.29	217.297	-2.0124
Gale	NM_178389.3	535.902	267.195	-2.00566
Churc1	NM_206534.1	1234.92	616.458	-2.00325
Krt6b	NM_010669.2	615.078	307.057	-2.00314
Slc22a18	NM_008767.2	454.355	226.831	-2.00306
Plcd3	NM_152813.2	797.409	398.187	-2.0026
Rab3d	NM_031874.4	1688.83	843.948	-2.0011
Uqcrh	NM_025641.3	10893.8	5444.27	-2.00097
Dscr1l2	NM_022980.3	974.74	488.249	-1.9964
Dennd3	NM_001081066.1	512.735	1025.16	1.99939
Gimap8	NM_212486.2	168.708	337.995	2.00344
Pdlim1	NM_016861.3	3060.71	6166.92	2.01487
Casp4	NM_007609.1	604.548	1226.79	2.02927
Tpst1	NM_013837.1	536.074	1087.84	2.02927
P2ry5	NM_175116.2	1621.23	3302.11	2.03679
Nts	NM_024435.2	149.633	305.139	2.03925
Impact	NM_008378.2	763.322	1563.03	2.04767
Cdh13	NM_019707.4	198.416	406.842	2.05045
Degs1	NM_007853.4	1844.82	3785.77	2.05211
Snca	NM_009221.2	144.332	297.098	2.05843
Cdkn1c	NM_009876.3	373.358	769.562	2.06119
Hoxd9	NM_013555.2	163.78	342.065	2.08856
Hist1h4m	NM_175657.1	259.383	542.812	2.09271
Olfm1	NM_001038612.1	340.82	717.238	2.10445
Hspa1a	NM_010479.2	2843.92	5999.5	2.10958
Snn	NM_009223.2	972.029	2052.32	2.11138
Rcsd1	NM_178593.3	263.469	556.419	2.1119
Ap4s1	NM_021710.1	680.229	1438.84	2.11523
Olfm1	NM_019498.2	447.675	947.253	2.11594
6720458F09Rik	NM_177374.2	741.356	1572.31	2.12086
Mat2a	NM_145569.2	2219.33	4712.69	2.12347
Hspg2	XM_978879.2	1979.2	4204.6	2.12439
Hist2h3c1	NM_019469.1	2871.2	6101.86	2.12519
Gimap1	NM_008376.3	173.862	370.13	2.12888
Ngfb	NM_013609.1	345.854	738.388	2.13497
Ece1	NM_199307.1	187.483	401.154	2.13968
Lmcd1	NM_144799.1	201.453	433.002	2.14939
Calr	NM_007591.3	619.071	1333.68	2.15432
Ly6c1	NM_010741.2	1133.11	2449.64	2.16188
Hoxb7	NM_010460.2	167.94	363.206	2.16272
Cpne8	NM_001033851.1	655.909	1425.31	2.17303
Eltd1	NM_133222.2	144.273	314.055	2.17681
AA407270	NM_001033208.1	369.382	811.076	2.19576
Zfand2a	NM_133349.2	2382.27	5242.89	2.2008
Tmem150	NM_144916.1	230.255	507.57	2.20438
Dnajb9	NM_013760.3	619.117	1374.44	2.22001
Tubb6	NM_026473.2	994.498	2210.54	2.22277
Zfp521	NM_181326.3	201.642	449.038	2.2269
LOC100044934	XR_031569.1	259.814	579.385	2.23
Igfbp3	NM_008343.2	316.933	714.639	2.25486
Snrk	NM_133741.1	498.798	1125.37	2.25616
Pdia5	NM_028295.1	396.464	897.003	2.26251
Ngfr	NM_033217.3	165.302	374.637	2.26638
Sulf1	NM_172294.1	207.651	473.424	2.2799
Ccdc80	NM_026439.2	176.316	402.52	2.28294
Msn	NM_010833.2	483.517	1105.02	2.28538
Sepp1	NM_009155.3	344.498	789.827	2.29269
Unc45b	NM_178680.3	208.705	479.63	2.29812
Hnrnpa2b1	NM_182650.3	443.11	1020.82	2.30377
Grk5	NM_018869.2	229.491	529.156	2.30578
Scoc	NM_019708.3	479.908	1107	2.30669
Slpi	NM_011414.2	12416.5	28714.3	2.31258
Meox1	NM_010791.3	233.054	542.356	2.32717
Ldb2	NM_001077398.1	166.111	390.679	2.35192
Mical3	NM_153396.1	301.086	709.627	2.35689
Srxn1	NM_029688.4	206.294	487.883	2.36498
Ece1	NM_199307.1	1700.44	4029.37	2.3696
Rhoj	NM_023275.2	849.639	2014.79	2.37135
Lmcd1	NM_144799.1	195.611	465.743	2.38097
Pros1	NM_011173.2	912.15	2175.82	2.38538
Atp1b3	NM_007502.3	3425.57	8172.56	2.38575
Gpnmb	NM_053110.3	233.01	557.899	2.39431
Bok	NM_016778	448.644	1074.86	2.39581
Serpina3n	NM_009252.2	4642.3	11140.9	2.39987
Cpne2	NM_153507.2	294.634	708.358	2.4042
Cdr2	NM_007672.1	386.06	928.932	2.40619
Tgfbi	NM_009369.1	336.93	812.931	2.41276
Ppap2a	NM_008247.2	769.958	1872.83	2.43238
Arhgap29	NM_172525.2	465.474	1134.36	2.437
Tcf4	NM_013685.2	1612.33	3953.87	2.45227
Timp3	NM_011595.2	1113.36	2733.36	2.45506
Adarb1	NM_130895.2	250.823	615.941	2.45568
Mcam	NM_023061.1	272.948	671.466	2.46005
Gp38	NM_010329.1	2087.19	5143.32	2.46423
Hist1h4k	NM_178211.1	284.287	701.391	2.4672
Cst3	NM_009976.3	3361.23	8320.85	2.47554
Arhgef15	NM_177566.3	228.452	568.743	2.48955
Tbx1	NM_011532.1	207.989	518.29	2.49192
Il6st	NM_010560.2	411.823	1039.36	2.5238
Slco2b1	NM_175316.3	177.114	449.193	2.53617
Mertk	NM_008587.1	333.993	856.631	2.56482
Pmp22	NM_008885.2	333.782	861.363	2.58062
Csrp2	NM_007792.3	984.646	2541.36	2.58099
Lgmn	NM_011175.2	2669.95	6926	2.59405
Gdpd3	NM_024228.2	432.854	1128.61	2.60737
F2r	NM_010169.3	496.217	1297.67	2.61512
Vcam1	NM_011693.2	578.674	1516.93	2.62139
Mbp	NM_010777.3	215.009	569.212	2.64738
Odc1	NM_013614.1	2501.94	6632.95	2.65113
Lpl	NM_008509.2	260.521	691.754	2.65527
Abi3	NM_025659	173.425	460.854	2.65737
Ptpn14	NM_008976.2	377.647	1006.38	2.66486
Rgl1	NM_016846.3	161.964	432.211	2.66855
Hoxd8	NM_008276.2	170.53	465.809	2.73154
LOC100045567	XM_001474536.1	2028.92	5555.64	2.73823
Stab1	NM_138672.2	210.149	582.076	2.76983
Dscr1	NM_019466.2	1602.7	4444.18	2.77294
Srxn1	NM_029688.2	1461.62	4124.74	2.82202
Ier5l	NM_030244.3	835.023	2376.84	2.84644
Gdf10	NM_145741.2	183.405	523.066	2.85197
Cd93	NM_010740.3	214.423	614.101	2.86396
Ugcg	NM_011673.2	1572.32	4544.62	2.89039
Plekho2	NM_153119.2	418.164	1213.99	2.90315
Dusp2	NM_010090.2	192.521	566.036	2.94013
Nrp1	NM_008737.1	202.155	596.355	2.94999
Mgp	NM_008597.3	4433.03	13142	2.96458
Elmo1	NM_198093.2	364.326	1082.93	2.97243
Tmem204	NM_001001183.1	245.649	730.544	2.97393
Plp1	NM_011123.2	208.569	621.2	2.97839
Tie1	NM_011587.1	169.424	505.277	2.98233
Uchl1	NM_011670.1	218.025	650.742	2.98471
Serping1	NM_009776.1	881.714	2631.89	2.98497
Hist1h4f	NM_175655.1	298.311	890.619	2.98554
Hist1h4i	NM_175656.2	450.001	1364.68	3.03261
Nrp1	NM_008737.1	220.651	674.057	3.05485
Hist1h4h	NM_153173.2	288.259	887.107	3.07747
Pip4k2a	NM_008845.4	504.128	1558.43	3.09134
Hmox1	NM_010442.1	1286.07	4027.78	3.13185
Cldn11	NM_008770.2	212.682	674.742	3.17254
Fxyd5	NM_008761.2	288.802	926.758	3.20897
Ptprb	NM_029928.1	181.143	585.608	3.23285
Eng	NM_007932.1	445.1	1446.21	3.24918
Hist1h4j	NM_178210.1	496.399	1616.46	3.25638
Ldb2	NM_010698.2	206.265	674.356	3.26936
Srxn1	NM_029688.4	505.795	1668.99	3.29973
Aqp1	NM_007472.1	234.564	782.907	3.33771
Hist2h2aa1	NM_013549	469.365	1575.8	3.3573
Pecam1	NM_001032378.1	235.929	792.97	3.36106
Gngt2	NM_001038664.2	229.479	786.971	3.42938
Igfbp7	NM_008048.2	1596.55	5766.4	3.61179
Adcy4	NM_080435.1	440.032	1596.01	3.62703
Fbln2	NM_001081437.1	787.253	2873.94	3.65059
Rasip1	NM_028544.1	251.838	949.595	3.77066
Eln	NM_007925.3	207.185	793.409	3.82947
Dusp2	NM_010090.2	244.031	936.253	3.83661
Slc10a6	NM_029415.1	235.184	909.919	3.86897
St3gal6	NM_018784.2	335.246	1300.68	3.87978
Rnase1	NM_011271.2	323.481	1267.76	3.91912
Ltbp4	NM_175641.1	650.897	2579.61	3.96316
Asah3l	NM_139306.1	313.177	1270.48	4.05675
8430408G22Rik	NM_145980.1	684.488	2882.17	4.2107
Vim	NM_011701.3	1436.33	6061.74	4.22029
Ltbp4	NM_175641.1	565.258	2392.48	4.23254
Lmo2	NM_008505.3	770.713	3319.92	4.30759
Adcy4	NM_080435.1	809.697	3515.74	4.34204
Angpt2	NM_007426.3	1760.85	7657.52	4.34878
Ccdc3	XM_129987.2	324.034	1423.15	4.39198
Lbp	NM_008489.2	466.693	2087.2	4.47231
Rarres2	NM_027852.1	275.777	1253.3	4.54464
Aqp1	NM_007472.2	530.192	2467.11	4.65325
Cldn5	NM_013805.3	1628.33	7774.93	4.77478
Robo4	NM_028783.2	514.535	2554.21	4.96411
Aqp1	NM_007472.1	399.192	1992.17	4.99051
Esam	NM_027102.2	1304.55	6779.54	5.19684
Mmrn2	NM_153127.3	767.98	4155.4	5.41081
Vwf	NM_011708.3	1193.67	6719.98	5.62966
Ramp2	NM_019444.2	583.041	3467.03	5.94646
Pecam1	NM_008816.2	418.397	2525.67	6.03653
Igf2	NM_010514.2	1025.68	7104.5	6.9266

## Sheet: 4wks DKO vs Dff
Supplementary data 1. 4wks DKO affected gene list (DKO/WT≥2 or DKO/WT≤-2, P<0.05)
SYMBOL	ACCESSION	Group I (Dff).AVG_Signal	Group II (DKO).AVG_Signal	Fold Change (II/I) (DKO/Dff)
Cldn6	NM_018777.2	670.058	179.594	-3.73097
Scara5	NM_028903.1	1145.59	370.567	-3.09145
Wnt7b	NM_009528.2	1312.66	518.316	-2.53254
Bglap-rs1	NM_031368.3	969.276	400.087	-2.42266
AI428936	NM_153577.2	889.521	367.721	-2.41901
Wfdc2	NM_026323.2	11739.9	5153.28	-2.27814
Gfer	NM_023040.3	2496.6	1111.62	-2.24592
Slc7a3	NM_007515.2	659.498	294.704	-2.23783
Rab25	NM_016899.2	1395.68	649.583	-2.14859
Itgb6	NM_021359.2	605.962	284.47	-2.13014
Plvap	NM_032398.1	2918.29	5883.52	2.01609
Rarres2	NM_027852.1	903.393	1842.44	2.03947
Ppp1r3c	NM_016854.2	422.737	891.315	2.10844
Hist1h4f	NM_175655.1	236.851	511.238	2.15848
Glycam1	NM_008134.2	6053.1	13525.7	2.23451
Lbp	NM_008489.2	1419.05	3253.26	2.29256
Slco2b1	NM_175316.3	491.458	1129.05	2.29734
Rgl1	NM_016846.3	182.795	468.821	2.56474
Hist1h4i	NM_175656.2	306.256	833.382	2.72119
Hist2h2aa1	NM_013549	384.153	1110.34	2.89035
Hist1h4j	NM_178210.1	313.071	1088.43	3.47662

## Sheet: 6wks BKO vs Bff
Supplementary data 1. 6wks BKO affected gene list (BKO/WT≥2 or BKO/WT≤-2, P<0.05)
SYMBOL	ACCESSION	Group I (Bff).AVG_Signal	Group II (BKO).AVG_Signal	Fold Change (II/I) (BKO/Bff)
Gdpd3	NM_024228.2	729.579	270.487	-2.69728
Sectm1b	NM_026907.3	686.449	262.285	-2.61719
Klk1b22	NM_010114.1	363.188	158.448	-2.29216
Ptx3	NM_008987.2	872.115	393.233	-2.21781
Il1rl1	NM_010743.1	1800.49	821.241	-2.1924
Csn3	NM_007786.2	4894.85	2370.92	-2.06454
Ccl7	NM_013654.2	474.359	236.176	-2.0085
Upk3a	NM_023478.1	330.658	871.972	2.63708
Indo	NM_008324.1	491.539	1907.85	3.88138

## Sheet: 6wks CKO vs Cff
Supplementary data 1. 6wks CKO affected gene list (CKO/WT≥2 or CKO/WT≤-2, P<0.05)
SYMBOL	ACCESSION	Group I (Cff).AVG_Signal	Group II (CKO).AVG_Signal	Fold Change (II/I) (CKO/Cff)
Wfdc12	NM_138684.2	1447.51	298.762	-4.84501
Apoc1	NM_007469.3	996.649	206.399	-4.82874
Cldn6	NM_018777.2	797.345	168.974	-4.71875
Arg1	NM_007482.2	2813.45	615.329	-4.57227
AI428936	NM_153577.2	1452.98	318.893	-4.55632
Ckmt1	NM_009897.2	961.409	221.444	-4.34155
Stbd1	NM_175096.3	1877.8	480.477	-3.90821
Tmc4	NM_181820.2	2542.96	675.774	-3.76303
Rab25	NM_016899.2	1986.25	535.901	-3.70637
Klf5	NM_009769.4	9117.19	2487.41	-3.66533
1500012F01Rik	NM_001081005.1	11654.2	3224.44	-3.61434
Slc13a2	NM_022411.3	663.998	187.033	-3.55016
Slc7a3	NM_007515.2	648.293	185.805	-3.48911
Mbp	NM_001025245.1	1657.32	477.514	-3.47073
Ccbl1	NM_172404.2	1207.33	354.997	-3.40095
Cib2	NM_019686.3	927.113	283.689	-3.26806
Ttc39a	NM_153392.1	1004.26	310.563	-3.23368
Rdm1	NM_025654.2	1072.21	336.776	-3.18376
Tubb2b	NM_023716.2	6012.33	1940.75	-3.09794
Pdlim2	NM_145978.1	1350.46	437.689	-3.08543
Stc2	NM_011491.3	6575.56	2151.47	-3.05631
Manba	NM_027288.2	1277.04	425.871	-2.99865
LOC100047173	XR_033280.1	1053.08	351.333	-2.99739
Itgb6	NM_021359.2	2293.96	767.97	-2.98704
Mapk13	NM_011950.1	1356.12	454.193	-2.98577
6430706D22Rik	NM_198652.1	2060.45	695.785	-2.96134
Atad4	NM_146026.1	1886.04	638.735	-2.95278
BC054059	NM_145635.2	1093.1	375.693	-2.90956
Dctn4	NM_026302.2	1140.44	394.208	-2.89299
Reep6	NM_139292.1	1101.07	381.002	-2.88994
Pabpc1	NM_008774.2	3445.97	1203.23	-2.86394
Tle6	NM_053254.2	833.042	292.752	-2.84555
Mapk13	NM_011950.1	1241.18	437.749	-2.83538
Efs	NM_010112.3	1842.21	652.637	-2.82272
Prom2	NM_178047.3	1559.58	553.519	-2.81758
9930023K05Rik	NM_172641.2	2454.24	882.641	-2.78056
LOC100044204	XM_001471696.1	795.57	286.374	-2.77808
Elmo3	NM_172760.2	1085.38	394.633	-2.75034
Nup210	NM_018815.1	1298.65	473.015	-2.74547
Ccbl1	NM_172404.2	734.76	267.881	-2.74286
1700029G01Rik	NM_025856.2	1133.61	417.238	-2.71694
Lamb3	NM_008484.2	2772.93	1022.98	-2.71063
Map3k7ip1	NM_025609.2	1627.07	602.252	-2.70165
Eef2	NM_007907.1	1654.17	613.923	-2.69443
Sema4a	NM_013658.2	1299.64	482.67	-2.69261
9930023K05Rik	NM_172641.2	666.778	247.907	-2.68963
Pkp3	NM_019762.1	1327.56	499.956	-2.65536
Stxbp2	NM_011503.2	3460.09	1305.11	-2.65119
Lcmt1	NM_025304.3	2062.7	784.506	-2.6293
Atad4	NM_146026.1	1566.82	597.558	-2.62203
Dkkl1	NM_015789.2	665.788	254.223	-2.61891
Plcd3	NM_152813.2	830.916	317.676	-2.61561
Anpep	NM_008486.1	792.802	303.333	-2.61364
Krtcap3	NM_027221.1	6043.93	2322.57	-2.60226
Cblc	NM_023224.4	620.257	239.753	-2.58707
Serinc2	NM_172702.1	1131.32	437.644	-2.58503
A730008L03Rik	NM_021393.1	723.149	279.889	-2.5837
Ctse	NM_007799.2	775.135	300.629	-2.57838
LOC546015	XR_034790.1	5499.77	2134.37	-2.57676
Rab15	NM_134050.3	6307.53	2451.67	-2.57275
Tgfb3	NM_009368.2	1786.43	701.338	-2.54718
Artn	NM_009711.2	519.611	204.316	-2.54317
Ltf	NM_008522.3	25096.3	9875.65	-2.54123
Abhd14b	NM_029631.2	3319.9	1308.29	-2.53759
Dkkl1	NM_015789.2	1051.92	416.45	-2.52593
Acot1	NM_012006.2	1541.88	610.786	-2.52442
Anln	NM_028390.2	857.81	342.032	-2.50798
Ercc2	NM_007949.4	1563.14	629.074	-2.48483
Stard10	NM_019990.4	2086.67	842.485	-2.47681
Cacnb3	NM_007581.2	1060.96	429.074	-2.47267
Ercc5	NM_011729.1	746.086	301.907	-2.47124
Rassf7	NM_025886.3	798.813	324.98	-2.45804
Hdac11	NM_144919.2	697.755	285.615	-2.443
Hook2	NM_133255.1	468.739	192.383	-2.43649
Tmem16j	NM_178381.2	415.649	170.723	-2.43464
Unc84b	NM_194342.1	3663.05	1516.72	-2.41512
Spnb3	NM_021287.1	715.139	296.291	-2.41364
Prlr	NM_011169.4	6481.13	2688.8	-2.41042
Stard10	NM_019990.4	535.725	222.356	-2.40931
Tmem125	NM_172383.2	661.603	274.987	-2.40594
Wnt5b	NM_009525.2	1089.72	452.982	-2.40567
Acads	NM_007383.2	972.689	404.422	-2.40514
A730008L03Rik	NM_021393.1	746.013	311.793	-2.39265
Cxadr	NM_001025192.2	1793.92	753.768	-2.37993
Eps8l2	NM_133191.2	2328.85	981.405	-2.37298
Slc6a9	NM_008135.4	1769.79	747.79	-2.3667
AW555464	XM_127132.3	3691.94	1564.44	-2.35991
Cnn2	NM_007725.2	549.222	232.862	-2.35858
Lgals7	NM_008496.4	895.281	380.554	-2.35257
Grb7	NM_010346.2	6443.27	2743.31	-2.34872
Insl6	NM_013754.1	542.337	231.216	-2.34559
Echdc2	NM_026728.1	852.354	364.817	-2.33639
Fntb	NM_145927.2	2608.18	1116.93	-2.33513
Tgm1	NM_019984.2	646.134	277.074	-2.33199
Map3k7ip1	NM_025609.2	567.072	243.219	-2.33153
Ppp2r5c	NM_001081458.1	1505.86	646.218	-2.33027
Cmtm8	NM_027294.2	1747.69	750.127	-2.32986
Gipc2	NM_016867.1	927.238	398.191	-2.32863
Tcfap2b	NM_009334.1	1093.77	469.872	-2.3278
Pex11a	NM_011068.1	683.464	295.534	-2.31264
Use1	NM_025917.3	1483.42	644.539	-2.30152
Qars	NM_133794.1	4614.18	2008.3	-2.29755
Hip1r	NM_145070.2	990.839	434.465	-2.2806
Snhg11	NM_175692.3	486.321	213.722	-2.27548
Echdc2	NM_026728.1	2732.28	1201.55	-2.27396
Gstk1	NM_029555.2	694.694	305.717	-2.27234
Col4a5	NM_007736	679.546	300.854	-2.25873
Fah	NM_010176.2	1390.39	620.131	-2.24209
Gata3	NM_008091.2	2654.3	1190.52	-2.22953
Itgb4	NM_133663.2	4891.17	2194.39	-2.22894
Il28ra	NM_174851.2	976.763	440.063	-2.2196
Tcfap2b	NM_001025305.1	1350.18	608.316	-2.21954
Ankmy2	NM_146033.2	1195.47	539.024	-2.21784
0610040J01Rik	NM_029554.2	640.282	288.82	-2.21689
LOC100044221	XM_001471842.1	626.307	282.582	-2.21638
Hspb6	NM_001012401.1	1016.92	460.227	-2.20961
Trim29	NM_023655.1	541.984	246.322	-2.2003
2700038C09Rik	NM_025598.2	1243.49	565.266	-2.19983
Npm3-ps1	NR_002702.1	4808.26	2189.91	-2.19565
Il17re	NM_145826.4	819.41	374.106	-2.19031
1190007F08Rik	NM_001033144.1	526.753	240.771	-2.18777
Pak3	NM_008778.2	383.246	175.238	-2.187
BC025076	NM_175002.1	1042.66	477.577	-2.18323
Tmem40	NM_144805.1	405.022	185.593	-2.18231
Slc5a5	NM_053248.1	366.413	168.048	-2.1804
Appl2	NM_145220.2	3179.92	1460.72	-2.17696
C130090K23Rik	NM_181323.2	499.225	229.647	-2.17388
Ssh3	NM_198113.2	1027.3	473.394	-2.17007
Noxo1	NM_027988.1	1143.99	527.247	-2.16975
Chpt1	NM_144807.2	628.263	289.744	-2.16834
Grhl1	NM_145890.1	1234.84	570.108	-2.16598
1190003J15Rik	NM_029821.2	6475.57	3003.54	-2.15598
Ccdc120	NM_207202.2	2977.22	1381.25	-2.15546
St14	NM_011176.4	1045.18	484.921	-2.15536
Pdcd5	NM_019746.2	708.179	330.664	-2.14169
D10Ertd610e	NM_028027.2	1794.92	839.304	-2.13858
Arhgef19	NM_172520.2	471.9	220.754	-2.13768
St14	NM_011176.4	2182.82	1024.58	-2.13044
Wipi1	NM_145940.2	1174.61	552.238	-2.12699
Tmem106c	NM_201359.1	657.257	309.299	-2.12499
Kcnk1	NM_008430.1	1867.7	880.719	-2.12066
Itpr3	NM_080553.2	1329.03	627.919	-2.11657
Chpt1	NM_144807.2	503.691	238.279	-2.11387
Bspry	NM_138653.1	501.527	237.929	-2.10789
Acadl	NM_007381.3	801.712	381.12	-2.10357
Hsp90ab1	NM_008302.3	3720.21	1769.75	-2.10211
Ptdss2	NM_013782.4	1071.77	509.995	-2.10154
Entpd2	NM_009849.1	986.963	469.696	-2.10128
Chpt1	NM_144807.2	579.527	276.356	-2.09703
Stac2	NM_146028.4	437.581	209.061	-2.09308
Pik3ip1	NM_178149.4	540.93	258.504	-2.09254
2700094K13Rik	NM_001037279.1	3231.65	1544.96	-2.09173
Il28ra	NM_174851.2	1621.19	776.649	-2.08742
Bckdha	NM_007533.4	1457.33	699.092	-2.0846
Slc44a3	NM_145394.2	662.3	318.059	-2.08232
Garnl4	NM_001015046.2	478.793	230.004	-2.08168
Uqcrh	NM_025641.3	11256	5414.82	-2.07874
Inppl1	NM_010567.1	1121.46	539.818	-2.07747
Hdac5	NM_001077696.1	1459.72	702.961	-2.07653
Wfdc2	NM_026323.2	17755.1	8569.53	-2.07188
2410081M15Rik	NM_028603.1	613.433	296.291	-2.07037
H2-DMb1	NM_010387.2	351.043	169.683	-2.06881
Itgb4	NM_001005608.2	2967.55	1434.8	-2.06827
Cib2	NM_019686.5	432.308	209.488	-2.06364
Dtnb	NM_007886.1	549.763	266.498	-2.06292
Tpd52l1	NM_009413.1	462.435	224.488	-2.05995
Gpt2	NM_173866.3	508.208	246.725	-2.05981
Sort1	NM_019972.2	1978.71	962.306	-2.05622
Ppp2r5c	NM_001081458.1	1717.49	835.493	-2.05566
Tpd52l1	NM_009413.1	410.969	199.926	-2.05561
Eef2	NM_007907.1	4162.53	2024.99	-2.05558
Rpl22	NM_009079.2	4985.27	2425.99	-2.05494
Sel1l	NM_001039089.1	1548.03	754.707	-2.05116
Rab17	NM_008998.2	381.208	186.098	-2.04842
Ptpn6	NM_001077705.1	471.056	229.973	-2.04831
Cryz	NM_009968.1	440.097	214.933	-2.0476
Dscr1l2	NM_022980.3	950.973	464.899	-2.04555
Cdcp1	NM_133974.3	476.486	233.042	-2.04463
Pkp2	NM_026163.2	1120.63	548.914	-2.04155
Nrm	NM_134122.2	795.582	389.76	-2.04121
Tmem107	NM_025838.1	553.788	271.305	-2.0412
Rhov	NM_145530.1	518.183	253.909	-2.04083
Rcan3	NM_022980.4	1443.49	707.66	-2.0398
Rab17	NM_008998.3	415.638	203.771	-2.03973
Acot1	NM_012006.2	8271.66	4058.01	-2.03835
Fbxo31	NM_133765.2	567.867	278.894	-2.03614
LOC100045019	XM_001473862.1	458.485	225.381	-2.03426
Wipi1	NM_145940.2	1218.52	599.073	-2.034
Ahnak	NM_001039959.1	2114.26	1040.39	-2.03219
Ahnak	NM_009643.1	6164.65	3033.55	-2.03216
Npm3	NM_008723.1	4717.59	2326.99	-2.02733
Odz4	NM_011858.3	398.111	196.473	-2.02629
BC030476	NM_173421.1	1420.22	704.297	-2.01651
Gjb3	NM_008126.1	367.807	182.511	-2.01526
Tspan33	NM_146173.2	353.039	175.286	-2.01408
Ttc22	NM_177667.3	290.242	144.364	-2.01048
1300007L22Rik	NM_027917.1	708.213	352.261	-2.01048
Irx3	NM_008393	4191.66	2086.29	-2.00915
Nrbp2	NM_144847.1	3400.02	1695.16	-2.00572
Sort1	NM_019972.2	2445.38	1220.08	-2.00428
Ndufa6	NM_025987.1	9200.35	4597.55	-2.00114
Osbpl3	NM_027881.2	888.598	444.071	-2.00103
Fam152b	NM_134095.2	1304.32	652.112	-2.00015
Ak2	NM_016895.3	1091.19	545.906	-1.99886
Eef2	NM_007907.1	3151.38	1579.08	-1.99571
Slpi	NM_011414.2	10727.8	21411.9	1.99592
Rcan1	NM_019466.3	180.006	359.359	1.99637
Psmb10	NM_013640.1	2383.8	4764.63	1.99876
Dnajc2	NM_009584.3	531.665	1066.74	2.00641
Trib2	NM_144551.3	251.169	504.081	2.00694
Ly96	NM_016923.1	547.066	1098.05	2.00716
Pscd3	NM_011182.2	620.781	1247.98	2.01034
Ap4s1	NM_021710.1	746.501	1502.43	2.01263
Eif2b2	NM_145445.3	618.706	1246.41	2.01455
Vsig2	NM_020518.2	152.655	308.313	2.01968
Zfp423	NM_033327.2	152.166	307.5	2.02082
N6amt2	NM_026526.2	309.373	625.759	2.02267
Alox5ap	NM_009663.1	149.066	302.538	2.02955
Prkcdbp	NM_028444.1	926.447	1880.49	2.02979
Clic4	NM_013885.2	6341.45	12973.3	2.0458
Ccdc23	NM_001038998.1	861.053	1763.53	2.04811
Nck1	NM_010878.2	558.918	1145.07	2.04873
Rps6ka3	NM_148945.1	246.248	505.385	2.05234
Prss23	NM_029614.3	156.17	321.432	2.05822
Als2	NM_028717.3	352.17	726.065	2.06169
Snap23	NM_009222.2	909.698	1876.56	2.06284
Nsf	NM_008740.4	460.432	956.007	2.07633
Rai14	NM_030690.2	495.791	1033.55	2.08465
B3galnt1	NM_020026.2	148.35	309.987	2.08956
Ptpn12	NM_011203.2	385.043	806.02	2.09332
Hexa	NM_010421.4	268.495	563.44	2.09851
Cd200	NM_010818	299.606	630.245	2.10358
Tnip1	NM_021327.1	2498.07	5263.22	2.10691
Grb10	NM_010345	691.049	1458.65	2.11078
Tmem68	NM_028097.3	505.882	1068.16	2.11148
Pvrl3	NM_021495.2	188.112	397.209	2.11156
Hoxa7	NM_010455.2	150.659	319.438	2.12027
Hbegf	NM_010415.1	407.902	866.639	2.12462
Ppm1f	NM_176833.3	852.178	1812.66	2.12709
Sod2	NM_013671.2	4461.31	9498.92	2.12918
5730593F17Rik	NM_172543.2	184.928	394.038	2.13076
E330036I19Rik	NM_144915.2	336.46	717.505	2.13251
Olfm1	NM_001038612.1	255.088	544.706	2.13536
Pdgfb	NM_011057.2	606.944	1296.33	2.13583
Ino80c	NM_172625.2	396.677	848.59	2.13924
H2-M3	NM_013819.2	416.496	891.614	2.14075
Cdh13	NM_019707.4	155.36	334.018	2.14996
E430002G05Rik	NM_173749.3	169.008	364.489	2.15664
Tspan12	NM_173007.3	207.869	449.304	2.16147
Map3k8	NM_007746.2	488.691	1056.67	2.16224
Smad1	NM_008539.3	526.079	1141.63	2.17008
Casp4	NM_007609.1	241.255	524.479	2.17396
4931406P16Rik	NM_172741.2	903.392	1974.26	2.18539
Tnip1	NM_021327.1	602.909	1318.33	2.18662
Cdkn1a	NM_007669.2	512.359	1120.96	2.18784
Fez2	NM_199448.1	382.022	839.474	2.19745
Psen2	NM_011183.1	400.019	880.659	2.20155
Tnfaip3	NM_009397.2	276.255	609.792	2.20735
Psmc3ip	NM_008949.2	437.493	966.45	2.20906
Cdkn1c	NM_009876.3	300.521	666.521	2.21789
Eif1b	NM_026892.1	873.081	1936.44	2.21794
Sdc3	NM_011520.3	1017.09	2256.8	2.21887
Man2a1	NM_008549.1	476.214	1060.1	2.2261
Arl4a	NM_007487.3	201.328	448.31	2.22676
Cd55	NM_010016.2	227.953	508.854	2.23228
Lrrc8c	NM_133897.2	160.236	358.845	2.23947
Rhob	NM_007483.2	866.139	1952.9	2.25472
Arl4a	NM_007487.3	364.803	825.869	2.26388
Aadacl1	NM_178772.2	371.212	841.208	2.26611
Thy1	NM_009382.3	189.785	430.912	2.27053
Fbn1	NM_007993	190.302	432.276	2.27153
Klk13	NM_001039042.2	167.683	382.127	2.27886
Ifnar2	NM_010509.1	218.362	498.155	2.28133
Irak3	NM_028679.3	447.243	1021.5	2.284
Itga5	NM_010577.2	280.104	641.236	2.28927
Hus1	NM_008316.2	341.306	782.357	2.29225
Palmd	NM_023245.2	667.335	1532.66	2.29668
Glipr2	NM_027450.3	352.579	811.084	2.30043
Zfand2a	NM_133349.2	1922.75	4426	2.30191
Zfp423	NM_033327.2	145.549	335.616	2.30586
Abcb1b	NM_011075.1	158.203	365.117	2.3079
Psmb10	NM_013640.2	2085.99	4818.09	2.30974
Ptpn14	NM_008976.2	268.497	622.99	2.32029
Hspg2	XM_978879.2	1248.14	2896.34	2.32052
Palmd	NM_023245.3	827.578	1921.18	2.32145
Edn1	NM_010104.2	853.833	1982.41	2.32178
H2-Q8	NM_023124.2	721.257	1676.17	2.32395
Gbp6	NM_145545.2	493.36	1148.32	2.32755
Mcam	NM_023061.1	180.742	420.924	2.32886
Degs1	NM_007853.4	1840.9	4309.37	2.3409
Nav1	NM_173437.1	586.145	1380.76	2.35566
Casp1	NM_009807.2	969.339	2283.76	2.35599
Mat2a	NM_145569.2	2246.38	5298.71	2.35877
LOC100048332	XM_001480027.1	169.212	400.044	2.36416
Gbp3	NM_018734.2	2069.67	4898.05	2.36658
Adarb1	NM_130895.2	198.211	469.904	2.37072
1110032E23Rik	NM_133187.2	144.431	344.193	2.38309
Olfm1	NM_019498.2	278.301	663.657	2.38468
Mgll	NM_011844.3	220.922	528.662	2.39298
Kcnk6	NM_001033525.2	182.024	436.233	2.39657
Prkch	NM_008856.3	233.861	560.724	2.39769
Lmcd1	NM_144799.1	159.317	382.24	2.39924
Sh3tc1	NM_194344.1	162.819	392.604	2.41129
Mgll	NM_011844.3	229.269	553.23	2.41302
Ece1	NM_199307.1	171.012	412.849	2.41415
Serpinb6a	NM_009254.2	3369.51	8152.16	2.41939
Cdr2	NM_007672.1	315.853	764.454	2.42028
Tshz3	NM_172298.2	144.843	351.433	2.42631
Agpat4	NM_026644.1	259.796	630.804	2.42807
Trex1	NM_001012236.1	813.656	1977.99	2.43099
Mlkl	NM_029005.1	976.585	2374.37	2.4313
Ppap2a	NM_008247.2	181.792	442.365	2.43336
Rnf125	NM_026301.1	176.623	429.89	2.43394
Schip1	NM_013928.2	208.857	511.684	2.44992
Samd9l	XM_620286.3	2576.75	6315.52	2.45096
Klk13	NM_001039042.2	150.53	369.236	2.4529
D12Ertd553e	NM_029758.3	230.75	566.414	2.45466
Nod1	NM_172729.2	434.986	1068.73	2.45693
Ccrl2	NM_017466.4	475.9	1176.28	2.47169
Ppap2b	NM_080555.2	2802.08	6955.47	2.48225
Odc1	NM_013614.1	2414.62	6001.51	2.48549
Traf1	NM_009421.3	216.082	542.196	2.50922
Sult1a1	NM_133670.1	146.466	368.474	2.51577
P2ry5	NM_175116.2	1520.75	3830.96	2.51912
Ggta1	NM_010283.1	167.822	424.397	2.52884
Oasl1	NM_145209.2	525.102	1339.37	2.55069
Rab8b	NM_173413.2	984.876	2512.17	2.55075
Lims2	NM_144862.1	176.531	450.71	2.55314
Irgm1	NM_008326.1	710.348	1821.05	2.56361
Ddah1	NM_026993	165.182	423.623	2.56459
Sncg	NM_011430.2	192.367	495.343	2.57499
Impact	NM_008378.2	601.207	1549.11	2.57667
Ifit3	NM_010501.1	5280.02	13606.1	2.57691
Cldn11	NM_008770.2	189.561	490.322	2.58661
Pvr	NM_027514.1	225.448	584.637	2.59322
Il6	NM_031168.1	155.579	403.591	2.59413
Ccbp2	NM_021609.3	156.399	406.284	2.59775
Cxcl2	NM_009140.2	214.435	557.365	2.59922
Il2rg	NM_013563.3	147.831	386.281	2.61298
Plaur	NM_011113.3	255.287	667.097	2.61313
LOC100046883	XM_001476984.1	1523.94	3987.06	2.61629
Rab8b	NM_173413.2	758.71	1985.92	2.6175
Tnfrsf11a	NM_009399.3	225.433	590.728	2.62041
AI467606	NM_178901.3	145.416	383.317	2.636
Tgfbr3	NM_011578.2	1009.93	2662.69	2.63649
Fjx1	NM_010218.2	150.514	396.93	2.63716
Pdia5	NM_028295.1	366.884	970.046	2.64402
Lincr	NM_153408.2	144.665	385.05	2.66166
Gja5	NM_008121.2	152.047	404.715	2.66178
Sepp1	NM_009155.3	400.91	1067.85	2.66356
Adm	NM_009627.1	394.62	1053.64	2.67
Gabrp	NM_146017.3	252.851	678.371	2.68289
Bace2	NM_019517.3	466.285	1252.68	2.68652
Fhl1	NM_001077362.1	155.88	420.947	2.70045
Rnf125	NM_026301.2	232.059	627.572	2.70437
4632417K18Rik	NM_026640.2	160.932	437.864	2.7208
Hamp	NM_032541.1	183.538	499.67	2.72243
Kctd12	NM_177715.4	153.099	419.914	2.74276
Chst2	NM_018763.1	156.213	428.724	2.74448
Oasl1	NM_145209.3	551.65	1516.13	2.74836
9330186A19Rik	NM_178781.2	164.737	453.945	2.75557
Csf1	NM_007778.3	249.603	688.841	2.75975
Tgfbr2	NM_009371.2	2128.01	5918.7	2.78133
Hsd3b7	NM_133943.2	3471	9709.02	2.79718
Ifi47	NM_008330.1	467.282	1313.15	2.81019
AA407270	NM_001033208.1	377.723	1063.23	2.81486
Trex1	NM_011637.6	301.87	851.377	2.82034
Pcdh7	NM_018764.1	146.787	415.507	2.83068
Pvr	NM_027514.1	287.045	812.982	2.83225
Rcsd1	NM_178593.3	204.532	583.38	2.85227
4Cytl1	NM_001081106.1	158.192	453.356	2.86585
Akap2	NM_009649.2	197.426	567.193	2.87294
Fhl1	NM_001077361.1	151.12	435.978	2.88499
Cav1	NM_007616.3	1332.37	3844.92	2.88576
Fchsd2	NM_199012.1	585.917	1700.95	2.90305
Stab1	NM_138672.2	151.646	440.391	2.90407
Klf2	NM_008452.1	1070.58	3112.72	2.9075
Hsd3b7	NM_133943.2	1735.3	5046.46	2.90812
2610208M17Rik	NM_145626.1	884.253	2577.89	2.91533
BC030183	NM_182783.1	150.005	437.722	2.91806
1190002H23Rik	NM_025427.2	319.699	933.38	2.91956
Cd34	NM_133654.1	170.648	500.352	2.93207
Tpst1	NM_013837.1	286.559	841.292	2.93584
Lmcd1	NM_144799.1	166.325	489.944	2.94571
Grk5	NM_018869.2	176.313	520.111	2.94993
Tbx1	NM_011532.1	155.111	458.149	2.95369
Uchl1	NM_011670.1	166.252	491.683	2.95745
Iigp2	NM_019440.2	1369.46	4098.15	2.99254
Dennd3	NM_001081066.1	398.172	1191.62	2.99273
Gdf15	NM_011819.1	809.755	2437.73	3.01045
Gsdmdc1	NM_026960.1	227.604	686.727	3.0172
Gsdmdc1	NM_026960.3	266.37	803.901	3.01798
Ednrb	NM_007904.2	153.393	465.124	3.03224
Enpp4	NM_199016.2	824.396	2500.44	3.03306
Rasgrp3	NM_207246.2	144.457	439.018	3.0391
Ppic	NM_008908.3	244.257	743.435	3.04366
Pmp22	NM_008885.2	276.757	845.912	3.05652
Sox17	NM_011441.4	145.936	447.124	3.06384
Cpne8	NM_001033851.1	216.679	664.609	3.06725
Tubb6	NM_026473.2	891.139	2757.03	3.09382
Mfng	NM_008595.2	151.227	468.807	3.10003
Cst3	NM_009976.3	2989.7	9271.01	3.10098
Gimap8	NM_212486.2	166.973	520.554	3.1176
Zfp521	NM_181326.3	193.95	607.655	3.13305
Ldb2	NM_001077398.1	145.436	456.189	3.13669
Snrk	NM_133741.1	489.087	1542.12	3.15306
Nbl1	NM_008675.1	520.277	1644.79	3.16137
Cdc42ep2	NM_026772.1	173.469	552.159	3.18304
Ndn	NM_010882.3	209.582	668.298	3.18871
Fkbp1a	NM_008019.2	1718.62	5481.13	3.18925
Enpp2	NM_015744.1	157.834	503.985	3.19312
Ptpre	NM_011212.2	353.113	1128.08	3.19467
BC065085	NM_177628.3	208.672	669.566	3.2087
Grasp	NM_019518.2	347.361	1130.09	3.25336
Pde2a	NM_001008548.2	151.993	495.493	3.25998
Sema3f	NM_011349.3	816.404	2665.16	3.26452
Clec1a	NM_175526.2	160.234	524.489	3.27326
Lrg1	NM_029796.2	3402.56	11169.8	3.28276
Cxcr4	NM_009911.2	224.248	737.09	3.28694
Pdlim1	NM_016861.3	2432.9	7998.9	3.28781
Apbb2	NM_009686.1	336.522	1112.81	3.30679
Gdf10	NM_145741.2	149.785	496.192	3.31269
Cxcl12	NM_013655.2	400.206	1335.09	3.336
Ccdc80	NM_026439.2	166.097	554.266	3.337
Elmo1	NM_198093.2	270.685	904.241	3.34056
4631426J05Rik	NM_029935.4	160.542	540.876	3.36907
Eml1	NM_001043335.1	244.83	825.127	3.37021
Mertk	NM_008587.1	220.734	747.984	3.38862
Cygb	NM_030206.1	153.451	523.279	3.41007
Lims2	NM_144862.3	240.842	823.579	3.41958
Pgf	NM_008827.2	268.971	929.677	3.45642
Gbp5	NM_153564.2	151.935	526.271	3.46379
Il4i1	NM_010215.2	236.753	820.923	3.46742
Cxcl1	NM_008176.1	7935.11	27870	3.51224
Atp1b3	NM_007502.3	2624.12	9265.33	3.53083
Sema3f	NM_011349.2	539.337	1910.05	3.54147
Dpysl2	NM_009955.2	583.84	2075.94	3.55566
Fmo1	NM_010231.2	273.477	973.045	3.55806
Dusp2	NM_010090.2	154.239	552.014	3.57895
6330406I15Rik	NM_027519.3	223.397	803.955	3.59878
Sulf1	NM_172294.1	169.128	608.664	3.59883
Fbln2	NM_001081437.1	453.218	1637.47	3.61298
Snn	NM_009223.2	620.611	2253.29	3.63076
Cdh13	NM_019707.4	252.475	917.328	3.63335
Cpne2	NM_153507.2	215.32	783.364	3.63814
Ifi202b	NM_008327.1	321.511	1170.69	3.64122
Cpne8	NM_001033851.1	457.656	1671.4	3.6521
Emp3	NM_010129.1	268.118	989.822	3.69175
Nrp1	NM_008737.1	168.912	628.661	3.72182
Scoc	NM_019708.3	359.603	1338.44	3.72199
Timeless	NM_011589.1	202.002	752.17	3.72357
Hhex	NM_008245.3	165.301	621.018	3.75688
Rsad2	NM_021384.3	3034.66	11443.7	3.77098
Hist2h2aa1	NM_013549	403.993	1528.03	3.78232
Igtp	NM_018738.3	1539.27	5837.05	3.79209
Atp8b1	NM_001001488.3	415.794	1583.57	3.80855
LOC100044934	XR_031569.1	192.559	733.467	3.80906
Ifi202b	NM_008327.1	247.58	944.66	3.81557
E030010A14Rik	NM_183160.3	167.015	639.587	3.82951
Tyki	NM_020557.3	529.306	2027.73	3.83093
Pros1	NM_011173.2	632.829	2428.89	3.83814
1200002N14Rik	NM_027878.2	216.839	833.5	3.84387
Sema6b	XM_001004114.1	158.779	614.961	3.87305
Hoxb7	NM_010460.2	147.285	578.608	3.92849
Nrap	NM_008733.3	150.901	597.513	3.95963
Tgfbi	NM_009369.1	165.612	658.984	3.97909
6330406I15Rik	NM_027519.1	189.034	757.876	4.00921
Ppic	NM_008908.1	953.125	3827.58	4.01582
Id1	NM_010495.2	192.567	778.892	4.04479
Arhgap29	NM_172525.2	424.108	1720.78	4.05741
Mcam	NM_023061.1	200.552	816.291	4.07023
Nrp1	NM_008737.1	152.614	621.913	4.07508
Ldb2	NM_010698.2	155.632	640.417	4.11495
Srgn	NM_011157.2	167.758	693	4.13096
Slco2b1	NM_175316.3	225.079	936.158	4.15924
Nt5e	NM_011851.3	193.342	804.882	4.163
Gp38	NM_010329.1	1072.75	4470.18	4.16701
Icam1	NM_010493.2	1781.44	7435.5	4.17386
Ece1	NM_199307.1	1106.58	4698.81	4.24624
Sox7	NM_011446.1	150.358	640.489	4.25975
Lox	NM_010728.1	146.231	624.326	4.26946
Cd93	NM_010740.3	177.905	766.773	4.31
Lbp	NM_008489.2	845.565	3674.6	4.34573
Dscr1	NM_019466.2	1139.38	4962.92	4.3558
Unc45b	NM_178680.3	170.762	746.053	4.36897
Ch25h	NM_009890.1	168.992	739.293	4.37473
Bgn	NM_007542.3	1173.63	5223.92	4.45109
Elk3	NM_205536.1	503.381	2247.34	4.46448
Tcf4	NM_013685.2	1092.36	4904.7	4.48999
Plxna2	NM_008882.2	210.564	946.262	4.49393
Chst1	NM_023850.1	246.311	1108.28	4.49954
Slc15a3	NM_023044.1	170.09	765.693	4.50168
Gimap1	NM_008376.3	147.317	670.01	4.54809
Ets1	NM_001038642.1	845.394	3854.41	4.5593
Chst7	NM_021715.1	146.308	670.212	4.58083
Fstl1	NM_008047.4	200.549	919.712	4.58597
C1qtnf9	NM_183175.3	164.266	761.271	4.63437
Rnase1	NM_011271.2	742.667	3493.15	4.70352
Hoxd8	NM_008276.2	146.378	695.537	4.75164
Casp4	NM_007609.1	558.181	2666.49	4.77712
Bok	NM_016778	319.411	1526.06	4.77773
F2r	NM_010169.3	319.118	1524.89	4.77844
Hmox1	NM_010442.1	742.042	3560.68	4.79848
Ppap2a	NM_008247.2	428.977	2071.95	4.82997
Ifit2	NM_008332.2	328.414	1588.23	4.83605
Csrp2	NM_007792.3	595.318	2891.43	4.85695
Lgmn	NM_011175.2	1467.79	7210.15	4.91225
Cd274	NM_021893.2	450.385	2213.96	4.91572
Abi3	NM_025659	158.301	781.078	4.93414
Ptprb	NM_029928.1	160.197	797.692	4.97945
Gata6	NM_010258.3	144.072	723.665	5.02294
Dab2	NM_023118.1	359.242	1830.85	5.09642
Serpina1b	NM_009244.4	145.274	741.341	5.10305
Scarf1	NM_001004157.2	160.343	826.873	5.1569
Tmem204	NM_001001183.1	193.321	997.328	5.15892
Ugcg	NM_011673.2	967.704	4997.2	5.16398
Bcl6b	NM_007528.2	172.951	896.739	5.18492
Nos3	NM_008713.3	200.518	1059.07	5.28169
Ifit2	NM_008332.2	588.027	3113.28	5.29445
LOC100045567	XM_001474536.1	1527.64	8091.09	5.29646
Col15a1	NM_009928.3	170.719	917.804	5.37612
Timp3	NM_011595.2	588.882	3182.02	5.40349
Tspan7	NM_019634.2	369.233	1997.87	5.41085
Lrrc33	NM_146069.4	177.011	957.825	5.4111
Pip4k2a	NM_008845.4	385.689	2087.86	5.41331
Arhgef15	NM_177566.3	196.048	1064.53	5.42996
Ripk3	NM_019955.1	180.179	994.881	5.52162
Dab2	NM_001008702.1	322.149	1785.37	5.54205
Ltbp4	NM_175641.1	291.899	1634.57	5.59978
Nid1	NM_010917.1	220.046	1234.96	5.6123
Dusp2	NM_010090.2	155.442	886.156	5.70087
Plekho2	NM_153119.2	252.817	1448.55	5.72963
Rgs16	NM_011267.2	254.998	1484.41	5.82127
Gja4	NM_008120.2	164.981	976.192	5.917
Sele	NM_011345.2	171.833	1023.73	5.95771
Vcam1	NM_011693.2	510.12	3068.6	6.01545
Serpina1b	NM_009244.4	154.937	934.211	6.02963
Sema7a	NM_011352.2	287.477	1772.13	6.16443
Fscn1	NM_007984.2	185.45	1148.89	6.19513
Gimap6	NM_153175.3	202.523	1281.17	6.32604
Flt1	NM_010228.3	291.071	1848.51	6.35072
P2ry6	NM_183168.1	258.621	1647.95	6.37208
Gngt2	NM_001038664.2	176.047	1123.42	6.38139
Aqp1	NM_007472.1	272.841	1777.27	6.51392
Nos3	NM_008713.3	221.189	1467.53	6.63473
Eng	NM_007932.1	300.212	2014.26	6.70945
Igfbp7	NM_008048.2	1522.68	10228.3	6.71726
Ltbp4	NM_175641.1	297.478	2013.83	6.76967
Sox7	NM_011446.1	175.45	1200.25	6.84097
Fxyd5	NM_008761.2	226.414	1553.8	6.86265
Zeb1	NM_011546.2	187.584	1308.09	6.97336
Meox1	NM_010791.3	176.232	1245.41	7.06688
Aqp1	NM_007472.2	676.014	4779.52	7.07015
Bmp4	NM_007554.2	188.793	1335.88	7.07591
Nt5e	NM_011851.2	523.2	3717.53	7.10537
Serpina3g	NM_009251.1	164.092	1166.47	7.10863
Asah3l	NM_139306.1	257.856	1855.8	7.19703
Vwf	NM_011708.3	774.855	5629.18	7.26483
Klhl6	NM_183390.1	155.845	1132.91	7.2695
Pecam1	NM_001032378.1	190.178	1398.7	7.35472
Adamts4	NM_172845.1	930.249	6934.15	7.45409
Klhl6	NM_183390.1	157.363	1180.72	7.50317
Slc10a6	NM_029415.1	198.852	1514.01	7.61374
Adcy4	NM_080435.1	245.495	1876.1	7.64209
Rasip1	NM_028544.1	217.275	1690.29	7.77948
Aqp1	NM_007472.1	514.436	4125.45	8.01938
Fxyd5	NM_008761.2	214.603	1758.18	8.19273
Nos3	NM_008713.2	207.945	1723.2	8.28681
Tek	NM_013690.2	193.31	1634.91	8.45745
Notch4	NM_010929.2	264.373	2265.39	8.56893
Vim	NM_011701.3	489.742	4221.71	8.62027
Gvin1	NM_001039160.2	345.966	3001.73	8.67636
Lmo2	NM_008505.3	486.575	4235.65	8.70502
Igf2	NM_010514.2	450.969	3979.64	8.82466
Centd3	NM_139206.1	232.593	2082.51	8.95347
Serping1	NM_009776.1	761.682	6955.26	9.13145
Ednrb	NM_007904.3	287.932	2826.86	9.81781
St3gal6	NM_018784.2	225.14	2263	10.0515
Cdh5	NM_009868.3	180.131	1867.74	10.3688
Hdc	NM_008230.4	378.172	3934.01	10.4027
Selp	NM_011347.1	1665.67	17498.8	10.5056
Adcy4	NM_080435.1	422.421	4458.79	10.5553
Egfl7	NM_198724.1	226.383	2453.82	10.8393
Upp1	NM_009477.1	296.25	3357	11.3317
Fxyd5	NM_008761.2	463.565	5262.81	11.3529
Pecam1	NM_008816.2	256.511	2959.18	11.5363
Plvap	NM_032398.1	473.221	5462.14	11.5425
8430408G22Rik	NM_145980.1	526.254	6231.91	11.842
Upp1	NM_009477.1	466.308	5653.17	12.1233
Mmrn2	NM_153127.3	388.309	4871.32	12.545
Upp1	NM_009477.1	826.859	10755.1	13.0071
Mustn1	NM_181390.1	251.915	3300.9	13.1032
Sox18	NM_009236.2	190.373	2519.59	13.235
Angpt2	NM_007426.3	570.552	7585.32	13.2947
Cxcl9	NM_008599.3	310.176	4133.41	13.326
Ramp2	NM_019444.2	443.236	5987.83	13.5093
Glycam1	NM_008134.2	909.901	12331.5	13.5525
Robo4	NM_028783.2	323.621	4485.53	13.8604
Esam	NM_027102.2	628.537	8818.78	14.0306
Mustn1	NM_181390.2	431.995	6079.47	14.073
Cldn5	NM_013805.3	591.972	8722.58	14.7348
Emcn	NM_016885.1	772.779	11674.9	15.1077
Darc	NM_010045.2	1270.9	19905.8	15.6628
Egfl7	NM_198725.1	715.705	11498.9	16.0665
Icam2	NM_010494.1	217.292	3540.36	16.2931
Crp	NM_007768.3	284.873	5108.51	17.9326
Cxcl10	NM_021274.1	446.538	8182.05	18.3233

## Sheet: 6wks DKO vs Dff
Supplementary data 1. 6wks DKO affected gene list (DKO/WT≥2 or DKO/WT≤-2, P<0.05)
SYMBOL	ACCESSION	Group I (Dff).AVG_Signal	Group II (DKO).AVG_Signal	Fold Change (II/I) (DKO/Dff)
Bglap-rs1	NM_031368.3	1373.18	199.092	-6.89723
Muc1	NM_013605.1	1237.02	238.233	-5.19247
Muc1	NM_013605.1	1343.26	260.763	-5.15128
Ltf	NM_008522.3	17650.7	3971.17	-4.4447
Trf	NM_133977.2	7532.55	1701.42	-4.42721
Muc1	NM_013605.1	817.32	202.389	-4.03836
Klk1b22	NM_010114.1	632.354	166.031	-3.80866
Slc5a8	NM_145423.2	2998.46	852.955	-3.51538
Clic6	NM_172469.3	1120.32	325.071	-3.44637
Gjb2	NM_008125.2	1119.81	329.886	-3.39455
Muc1	NM_013605.1	545.124	165.729	-3.28925
Elf5	NM_010125.2	1053.37	322.017	-3.27116
Cd14	NM_009841.3	7247.83	2260.15	-3.20679
AI428936	NM_153577.2	1268.74	396.09	-3.20316
Wnt5b	NM_009525.2	898.274	288.118	-3.11773
Ceacam1	NM_001039187.1	1992.53	652.012	-3.05598
Bglap1	NM_001037939.1	453.609	148.834	-3.04775
Klf5	NM_009769.4	7323.63	2429.32	-3.01469
9930023K05Rik	NM_172641.2	2851.77	978.267	-2.91513
Cldn6	NM_018777.2	879.79	307.742	-2.85885
Dmkn	NM_172899.3	2301.27	812.429	-2.83258
Tmc4	NM_181820.2	2058.97	736.924	-2.794
Ceacam1	NM_001039185.1	908.771	327.887	-2.7716
Dmkn	NM_172899.2	2213.15	816.227	-2.71144
9930023K05Rik	NM_172641.2	880.754	326.196	-2.70008
Cyp2d22	NM_019823.3	714.689	265.999	-2.68681
Kcnk5	NM_021542.2	1052.31	393.401	-2.67491
Tgfb3	NM_009368.2	1004.52	390.317	-2.5736
A730008L03Rik	NM_021393.1	874.277	347.122	-2.51865
A730008L03Rik	NM_021393.1	829.233	330.123	-2.51189
Rasgrf1	NM_011245.1	1840.14	747.629	-2.4613
Ckmt1	NM_009897.2	986.67	401.811	-2.45556
BC054059	NM_145635.2	648.842	266.521	-2.43449
Tmprss13	NM_001013373.2	1637.99	673.404	-2.43241
Thsd4	NM_001040426.2	2084.63	858.856	-2.42722
1500012F01Rik	NM_001081005.1	9029.83	3729.91	-2.42093
Ctns	NM_031251.4	3290.99	1381.57	-2.38207
Pabpc1	NM_008774.2	4044.74	1706.74	-2.36986
Chpt1	NM_144807.2	593.286	256.306	-2.31476
Rasgrf1	NM_011245.2	2407.54	1040.59	-2.31362
Tmprss13	NM_001013373.2	2144.49	933.411	-2.29748
Folr2	NM_008035.1	950.29	416.069	-2.28397
Tubb2b	NM_023716.2	5715.92	2522.03	-2.26639
Cldn1	NM_016674.2	913.336	407.228	-2.24281
Rab25	NM_016899.2	1942.9	867.215	-2.2404
Rasgrf1	NM_001039655.1	419.974	189.258	-2.21905
Mbp	NM_001025245.1	1113.9	503.562	-2.21204
Pkp2	NM_026163.2	1201.79	544.886	-2.20558
Ttc39a	NM_153392.1	901.378	412.401	-2.18568
Thsd4	NM_001040426.1	842.112	388.434	-2.16797
Chpt1	NM_144807.2	496.596	229.964	-2.15945
Mapk13	NM_011950.1	1091.24	506.08	-2.15626
Rasgrf1	NM_001039655.1	415.796	193.357	-2.1504
Hebp1	NM_013546.2	1002.71	468.04	-2.14235
Snhg11	NM_175692.3	447.52	209.921	-2.13185
Scd1	NM_009127.3	1793.17	852.003	-2.10465
Bspry	NM_138653.1	471.817	224.232	-2.10414
Crabp2	NM_007759.2	402.897	193.884	-2.07803
Paox	NM_153783.2	2831.07	1362.6	-2.0777
Tmem125	NM_172383.2	433.468	210.864	-2.05567
Chpt1	NM_144807.2	463.659	227.738	-2.03593
Sprr1a	NM_009264.2	621.761	306.229	-2.03038
Hook2	NM_133255.1	473.328	234.893	-2.01508
Paox	NM_153783.4	650.649	325.12	-2.00126
Cd74	NM_001042605.1	376.02	753.734	2.00451
Prnp	NM_011170.1	4666.59	9363.53	2.0065
Hist1h4k	NM_178211.1	242.306	487.317	2.01116
Scoc	NM_019708.3	417.545	840.466	2.01288
Ppp1r10	NM_175934.2	636.238	1286.07	2.02136
Slc40a1	NM_016917.2	460.943	936.427	2.03155
Snn	NM_009223.2	923.13	1877.7	2.03406
Sparc	NM_009242.1	1630.38	3326.47	2.0403
Adamts2	NM_175643.2	245.482	500.983	2.04081
Hist1h4m	NM_175657.1	223.535	456.485	2.04211
Ephx1	NM_010145.2	1408.87	2880.35	2.04444
Pmp22	NM_008885.2	333.213	685.39	2.05691
Lims2	NM_144862.1	208.576	429.527	2.05933
Ifi202b	NM_008327.1	262.75	545.142	2.07475
Col5a1	NM_015734.1	251.024	524.353	2.08885
Thy1	NM_009382.3	229.667	481.731	2.09752
Cd74	NM_010545.3	368.115	773.225	2.1005
Timp1	NM_011593.2	1220.3	2566.77	2.10339
Arhgap24	NM_029270.1	242.291	510.558	2.10721
Timp1	NM_011593	1220.14	2577.85	2.11275
Col1a1	NM_007742.2	146.246	312.955	2.13992
Ppp1r10	NM_175934.2	356.753	764.933	2.14416
Col15a1	NM_009928.3	192.585	413.139	2.14523
Meox1	NM_010791.3	221.725	477.568	2.15388
Lpl	NM_008509.2	345.212	747.867	2.1664
Ptgis	NM_008968.3	190.857	414.343	2.17096
LOC641240	XM_918601.3	256.628	563.084	2.19416
Ccl2	NM_011333.3	347.803	765.037	2.19962
Ppic	NM_008908.1	1604.24	3595.13	2.24102
Apoe	NM_009696.2	1388.38	3140.03	2.26164
D12Ertd553e	NM_029758.3	219.47	498.528	2.2715
Col6a1	NM_009933.2	246.38	559.718	2.27176
Lum	NM_008524.1	211.647	488.641	2.30876
Sparc	NM_009242.1	2592.5	5997.43	2.31337
Adra2a	NM_007417.2	268.422	623.579	2.32313
Loxl1	NM_010729.2	259.8	610.75	2.35085
Hist1h4f	NM_175655.1	288.28	680.27	2.35976
Cdkn1a	NM_007669.2	661.232	1569.47	2.37356
Nrp1	NM_008737.1	188.461	450.052	2.38804
Fstl1	NM_008047.4	310.157	746.273	2.40611
Slpi	NM_011414.2	11323.5	27512.5	2.42967
Mfap5	NM_015776.2	161.155	392.167	2.43348
Cd274	NM_021893.2	1017.8	2498.71	2.45501
Ndn	NM_010882.3	241.291	596.036	2.4702
Gp38	NM_010329.1	1999.6	4962.29	2.48165
Scara3	NM_172604.3	705.799	1762.15	2.49667
Ubd	NM_023137.2	1487.95	3746.85	2.51812
Serping1	NM_009776.1	1725.23	4368.92	2.53237
Igfbp7	NM_008048.2	2701.36	6907.87	2.55718
Lox	NM_010728.1	199.208	515.337	2.58693
Hdc	NM_008230.4	943.107	2444.34	2.59179
Pecam1	NM_001032378.1	281.864	731.291	2.59448
Klk10	NM_133712.2	551.457	1451.8	2.63267
Cxcl10	NM_021274.1	2674.4	7068.98	2.6432
Upp1	NM_009477.1	958.594	2543.4	2.65326
Lims2	NM_144862.3	300.127	796.605	2.65422
Col6a1	NM_009933.2	321.862	857.667	2.6647
Cxcl12	NM_013655.2	499.223	1331.78	2.6677
Upp1	NM_009477.1	672.72	1795.67	2.66926
Ccl7	NM_013654.2	337.375	929.185	2.75416
Mmp2	NM_008610.2	690.081	1903.79	2.7588
Ly6c1	NM_010741.2	1303.63	3682.83	2.82506
Serpinf1	NM_011340.3	1259.42	3668.77	2.91307
Hba-a1	NM_008218.2	439.144	1288.75	2.93468
Upp1	NM_009477.1	2164.74	6541.17	3.02169
Hist1h4i	NM_175656.2	316.175	967.12	3.05881
Ctsk	NM_007802.3	216.56	670.842	3.09772
Fxyd5	NM_008761.2	295.909	926.339	3.13049
Hist1h4j	NM_178210.1	378.655	1219.53	3.22069
Serpina1d	NM_009246.3	164.266	533.185	3.24586
Robo4	NM_028783.2	714.786	2348.82	3.28604
Plvap	NM_032398.1	1099.72	3639.27	3.30927
Fxyd5	NM_008761.2	809.929	2699.84	3.33342
Hist2h2aa1	NM_013549	416.41	1435.72	3.44787
Esam	NM_027102.2	1590.32	5661.23	3.55981
Serpina1b	NM_009244.4	174.194	630.902	3.62184
Serpina3g	NM_009251.1	850.893	3152.21	3.70459
Rarres2	NM_027852.1	413.609	1585.07	3.83228
Egfl7	NM_198725.1	1928.12	7939.62	4.11781
Hist1h4h	NM_153173.2	216.012	894.834	4.14253
Serpina1b	NM_009244.4	189.316	797.486	4.21246
Glycam1	NM_008134.2	2995.15	12801.6	4.27412
Cxcl9	NM_008599.3	1626.88	7003.53	4.3049
Icam2	NM_010494.1	429.042	1900.06	4.4286

## Sheet: 8wks BKO vs Bff
Supplementary data 1. 8wks BKO affected gene list (BKO/WT≥2 or BKO/WT≤-2, P<0.05)
SYMBOL	ACCESSION	Group I (Bff).AVG_Signal	Group II (BKO).AVG_Signal	Fold Change (II/I) (BKO/Bff)
Dmbt1	NM_007769.1	403.648	124.504	-3.24206
Cops8	NM_133805.3	308.187	97.1721	-3.17156
Bglap-rs1	NM_031368.3	421.451	192.13	-2.19358
H2-T10	NM_010395.5	353.796	163.444	-2.16463
Zmiz1	NM_183208.2	778.05	378.572	-2.05523
Pdrg1	NM_178939.2	387.985	190.677	-2.03478
Esd	NM_016903.4	457.402	228.791	-1.99922
Hspa8	NM_031165.4	1498.14	2999.02	2.00183
Ephx1	NM_010145.2	647.51	1308.93	2.02148
H2-T23	NM_010398.3	776.171	1579.26	2.03468
Bsdc1	NM_133889.2	215.35	452.383	2.10069
LOC100044190	XM_001471649.1	235.391	505.888	2.14914
Mmp2	NM_008610.2	258.64	567.354	2.1936
Serpina3h	NM_001034870.2	150.657	418.662	2.77891

## Sheet: 8wks CKO vs Cff
Supplementary data 1. 8wks CKO affected gene list (CKO/WT≥2 or CKO/WT≤-2, P<0.05)
SYMBOL	ACCESSION	Group I (Cff).AVG_Signal	Group II (CKO).AVG_Signal	Fold Change (II/I) (CKO/Cff)
Hspa8	NM_031165.4	3366.77	489.892	-6.87248
Eef2	NM_007907.1	2279.04	444.309	-5.1294
Eef2	NM_007907.1	1222.1	274.467	-4.45263
Eef2	NM_007907.1	742.174	167.534	-4.42999
Csrp1	NM_007791.4	7001.18	1874.22	-3.73551
Cyp2d22	NM_019823.3	546.672	148.452	-3.68248
Krt5	NM_027011.2	854.541	233.94	-3.65282
Hsp90ab1	NM_008302.3	1558.54	513.255	-3.03658
Hspd1	NM_010477.3	354.691	117.786	-3.01133
Acta2	NM_007392.2	6662.81	2345.42	-2.84077
EG434858	NR_002883.1	1060.39	374.071	-2.83472
Acta2	NM_007392	2562.53	960.093	-2.66905
Cbr3	NM_173047.2	1425.05	568.981	-2.50457
Krt23	NM_033373.1	1817.58	729.671	-2.49095
Phlda3	NM_013750.1	518.944	210.864	-2.46104
Pfkp	NM_019703.3	913.016	371.773	-2.45584
Sfrs5	NM_001079694.1	825.181	340.667	-2.42225
Ddx5	NM_007840.3	495.988	206.348	-2.40365
Hsp90ab1	NM_008302.3	946.131	397.54	-2.37997
Eif3s8	NM_146200	541.581	230.289	-2.35174
Hnrpa1	NM_001039129.1	639.373	277.17	-2.30679
Cyp1b1	NM_009994.1	802.071	349.576	-2.29441
Gclm	NM_008129.3	1823.49	813.622	-2.24121
Foxq1	NM_008239.3	361.467	161.784	-2.23427
Eif4g2	NM_013507.2	265.334	119.022	-2.22928
Maea	NM_021500.2	340.208	153.001	-2.22356
Atf5	NM_030693.1	749.548	338.557	-2.21395
AU040829	NM_175003.3	524.169	238.443	-2.1983
Sparc	NM_009242.1	1278.57	592.478	-2.158
Blvrb	NM_144923.2	1854.95	867.118	-2.13922
Renbp	NM_023132.2	514.211	240.679	-2.1365
Rnf114	NM_030743.5	307.082	144.015	-2.13229
Thbs1	NM_011580.3	332.135	156.572	-2.1213
Slc13a2	NM_022411.3	265.804	125.433	-2.11909
Anapc5	NM_021505.2	242.525	114.456	-2.11894
Actn4	NM_021895.2	2145.05	1013.24	-2.11702
Msn	NM_010833.2	320.129	151.824	-2.10856
C2	NM_013484.1	420.899	200.356	-2.10075
Irs2	NM_001081212.1	1722.06	823.025	-2.09236
Eif5a	NM_181582.3	916.222	437.919	-2.09222
Tes	NM_011570.3	356.537	172.907	-2.06202
Rbbp7	NM_009031.2	420.297	204.498	-2.05526
Lhfp	NM_175386.3	234.752	114.622	-2.04806
Cyp24a1	NM_009996.2	219.314	107.402	-2.042
Hrmt1l2	NM_019830.1	1613.31	791.086	-2.03936
Mlf2	NM_145385.1	306.599	150.837	-2.03265
Cml4	NM_023455.2	282.264	139.339	-2.02574
Foxn3	NM_183186.2	527.02	261.112	-2.01837
Sfrs5	NM_001079695.1	918.626	455.698	-2.01586
Emd	NM_007927.2	543.723	271.187	-2.00497
Cotl1	NM_028071.1	2581.4	1287.88	-2.00438
Plk2	NM_152804.1	545.958	1094.46	2.00465
Upp1	NM_009477.1	262.764	527.639	2.00804
Cst3	NM_009976.3	1221.05	2491.1	2.04013
Ubd	NM_023137.2	273.717	559.428	2.04382
4933439C20Rik	NM_001004146.1	537.114	1117.34	2.08026
Mboat1	NM_153546.3	419.379	873.215	2.08216
Cldn1	NM_016674.2	246.106	512.533	2.08257
Mknk2	NM_021462.3	707.143	1492.66	2.11083
Msc	NM_010827.2	107.287	227.28	2.11843
Glycam1	NM_008134.2	1831.7	3894.31	2.12606
LOC100046120	XM_001475611.1	7352.43	15669.6	2.13122
Thsd4	NM_001040426.2	490.169	1045.55	2.13304
Mat2a	NM_145569.2	663.016	1414.91	2.13405
Krt19	NM_008471.2	1590.15	3408.14	2.14328
Hist2h2ab	NM_178213.3	184.202	396.268	2.15127
Hist1h3e	NM_178205.1	284.462	612.184	2.15208
Atg9b	NM_001002897.3	142.162	306.353	2.15495
Padi2	NM_008812.1	133.837	291.241	2.17608
Ccl9	NM_011338.2	100.842	220.801	2.18956
D17H6S56E-5	NM_033075.2	440.262	966.144	2.19447
Acsbg1	NM_053178.2	165.128	362.63	2.19606
Acpl2	NM_153420.2	297.512	653.928	2.19799
Jak2	NM_008413.2	449.16	1000.68	2.22789
Rasgrf1	NM_011245.2	297.142	669.313	2.25251
Rsad2	NM_021384.3	560.245	1263.25	2.25481
Ap4s1	NM_021710.1	262.991	593.146	2.25538
Cldn10	NM_021386.3	390.944	882.152	2.25646
Cdc2l6	NM_198164.2	857.1	1935.13	2.25777
Cxcl10	NM_021274.1	145.03	328.529	2.26526
Lrrc26	NM_146117.1	111.751	256.807	2.29802
Cldn10	NM_023878.2	463.351	1074.11	2.31814
Tgm2	NM_009373.3	2420.08	5659.95	2.33874
Tmed3	NM_025360.1	551.363	1293.89	2.34672
Ccl21c	NM_023052.1	122.773	288.763	2.352
Btn1a1	NM_013483.2	210.74	496.495	2.35596
Selp	NM_011347.1	461.548	1103.57	2.39103
Stc2	NM_011491.3	675.77	1624.33	2.40368
Slc12a2	NM_009194.2	2726.13	6623.45	2.42962
LOC100041504	XM_001473258.1	178.229	433.438	2.43192
Fermt1	NM_198029.2	174.908	445.127	2.54493
Tnnc1	NM_009393.2	187.489	477.306	2.54578
Areg	NM_009704.3	1666.45	4255.91	2.55387
Tmprss2	NM_015775.2	522.724	1341.83	2.56699
Aqp5	NM_009701.4	1063.87	2749.23	2.58419
3110001A13Rik	NM_025626.3	144.385	373.46	2.58655
Itih2	NM_010582.2	169.893	442.164	2.60259
Serpinf1	NM_011340.3	236.867	617.599	2.60737
Wnt5a	NM_009524.2	383.589	1001.83	2.61172
Klf2	NM_008452.1	359.295	940.57	2.61782
Mycl1	NM_008506.2	291.573	773.137	2.65161
Krt7	NM_033073.2	1140.44	3098.7	2.71711
Hist1h2bc	NM_023422.3	1050.95	2920.45	2.77888
Ccl21a	NM_011124.4	239.907	671.055	2.79714
Hist1h4m	NM_175657.1	118.114	332.775	2.81741
Nupr1	NM_019738.1	3469.07	10021.1	2.88871
Sytl2	NM_001040088.1	116.527	343.225	2.94545
Tmed3	NM_025360.1	379.098	1135.22	2.99453
Tmem56	NM_178936.3	281.067	846.395	3.01137
Hist1h1c	NM_015786.1	3503.12	10560.3	3.01454
Gpx3	NM_008161.2	1509.85	4720.27	3.12632
Hist1h4k	NM_178211.1	133.55	418.31	3.13222
Prlr	NM_011169.4	1125.9	3626.09	3.22062
Cdkn1c	NM_009876.3	163.883	530.111	3.23469
Spp1	NM_009263.1	450.935	1479.99	3.28204
Ly6d	NM_010742.1	1941.08	6419.02	3.30693
Ly6d	NM_010742.1	1382.87	4651.49	3.36365
Nuak1	NM_001004363.1	231.741	790.62	3.41165
Hist1h2bn	NM_178201.1	388.904	1328.96	3.41719
Hist1h2bk	NM_175665.1	482.645	1818.07	3.76689
Hist1h4f	NM_175655.1	144.101	544.724	3.78016
Hist1h2bm	NM_178200.1	397.756	1599.88	4.02228
Cxcl15	NM_011339.2	670.563	2842.51	4.23899
Hist1h2bh	NM_178197.1	835.731	3558.6	4.25807
Hist1h2bj	NM_178198.1	1269.5	5475.44	4.31308
Hist1h2bf	NM_178195.1	1450.44	6338.82	4.37026
Slc12a2	NM_009194.2	1643.92	7269.48	4.42203
Hist1h4i	NM_175656.2	161.585	774.892	4.79556
Hist2h2aa1	NM_013549	144.718	822.754	5.68523
Hist1h4j	NM_178210.1	165.991	1029.82	6.20406
Indo	NM_008324.1	290.29	2079.02	7.16186
Hist1h4h	NM_153173.2	135.039	1301.68	9.63928
Klk10	NM_133712.2	314.808	3196.59	10.1541

## Sheet: 8wks DKO vs Dff
Supplementary data 1. 8wks DKO affected gene list (DKO/WT≥2 or DKO/WT≤-2, P<0.05)
SYMBOL	ACCESSION	Group I (Dff).AVG_Signal	Group II (DKO).AVG_Signal	Fold Change (II/I) (DKO/Dff)
Muc1	NM_013605.1	824.418	206.124	-3.99963
Bglap-rs1	NM_031368.3	492.883	126.544	-3.89494
Dmkn	NM_172899.3	1873.18	579.817	-3.23063
Muc1	NM_013605.1	912.959	284.611	-3.20775
Clic6	NM_172469.3	709.845	222.916	-3.18437
Dmkn	NM_172899.2	1955.16	626.617	-3.12019
Muc1	NM_013605.1	523.396	172.274	-3.03816
Muc1	NM_013605.1	403.507	135.707	-2.97338
C3	NM_009778.1	1956.62	661.425	-2.95818
Scara5	NM_028903.1	557.677	191.136	-2.9177
Trf	NM_133977.2	7689.11	2657.63	-2.89322
AI428936	NM_153577.2	613.766	228.672	-2.68405
Cd14	NM_009841.3	5180.81	1935.14	-2.67723
Slc13a2	NM_022411.3	259.209	100.97	-2.56719
Gdpd3	NM_024228.2	1361.44	536.891	-2.53579
Ltf	NM_008522.3	21105.3	8340.99	-2.53031
Ceacam1	NM_001039187.1	803.841	318.229	-2.52598
Elf5	NM_010125.2	718.727	285.169	-2.52036
Ogfrl1	NM_001081079.1	732.471	297.208	-2.46451
Cyp24a1	NM_009996.2	278.158	115.292	-2.41263
Cyp2d22	NM_019823.3	813.09	338.113	-2.40479
AU040829	NM_175003.3	432.258	188.265	-2.29601
Btn1a1	NM_013483.2	351.197	161.888	-2.16938
A730008L03Rik	NM_021393.1	311.523	144.675	-2.15326
Ltf	NM_008522.2	349.789	166.111	-2.10575
Ckmt1	NM_009897.2	523.363	249.391	-2.09856
Pabpc1	NM_008774.2	2434.31	1162.35	-2.0943
Bglap1	NM_001037939.1	220.663	105.71	-2.08744
Gjb2	NM_008125.2	627.131	304.121	-2.06211
Elf5	NM_010125.2	288.463	140.156	-2.05816
Xbp1	NM_013842.2	7508.57	3669.26	-2.04635
A730008L03Rik	NM_021393.1	298.967	146.167	-2.04538
Atf5	NM_030693.1	940.654	462.375	-2.0344
Tmc4	NM_181820.2	987.887	488.375	-2.02281
Igfbp5	NM_010518.2	8533.55	4231.91	-2.01648
Slc5a8	NM_145423.2	2351.47	1170.86	-2.00833
Scd1	NM_009127.3	1553.97	776.83	-2.0004
Ceacam1	NM_001039185.1	355.335	177.758	-1.99898
Krt79	NM_146063.1	103.876	207.412	1.99672
Lgmn	NM_011175.2	534.888	1069.19	1.9989
Hist1h3d	NM_178204.1	220.115	441.719	2.00676
Psmb9	NM_013585.2	118.019	239.207	2.02685
Hist1h4f	NM_175655.1	180.479	368.406	2.04126
Hist1h2bn	NM_178201.1	385.21	796.508	2.06772
Hdc	NM_008230.4	133.322	279.688	2.09784
Cenpa	NM_007681.2	631.341	1326.15	2.10053
Hist1h3e	NM_178205.1	223.964	473.444	2.11392
Fbln2	NM_001081437.1	199.106	421.028	2.11459
Ccl5	NM_013653.2	316.748	670.5	2.11683
Hist1h2bj	NM_178198.1	1375.1	2918.97	2.12274
Hist1h1c	NM_015786.1	3375.41	7220.59	2.13918
Rbp7	NM_022020.2	102.181	221.756	2.17022
Itih2	NM_010582.2	139.83	307.23	2.19717
Hist1h2bf	NM_178195.1	1180.52	2613.67	2.21401
Cxcl9	NM_008599.3	114.053	252.547	2.21429
Hist1h4m	NM_175657.1	132.592	296.3	2.23468
Cited1	NM_007709.3	187.325	420.74	2.24604
Ly6c1	NM_010741.2	283.963	649.633	2.28774
Lgals7	NM_008496.4	273.025	626.185	2.29351
Hist1h2bc	NM_023422.3	953.871	2222.04	2.32949
Cdkn1a	NM_007669.2	194.987	458.476	2.35131
Hist1h2bh	NM_178197.1	697.315	1647.8	2.36306
Vim	NM_011701.3	219.975	528.97	2.40468
EG630499	NM_001081015.1	127.463	309.389	2.42729
Hist1h2bk	NM_175665.1	466.895	1146.25	2.45505
Cdkn1a	NM_007669.3	605.102	1485.85	2.45554
Hist1h4k	NM_178211.1	139.492	348.163	2.49593
Cav1	NM_007616.3	465.093	1161.8	2.498
Cdkn1a	NM_007669.2	264.115	670.96	2.54041
Actg2	NM_009610.1	804.646	2051.87	2.55002
Aqp1	NM_007472.1	142.445	372.291	2.61358
Selp	NM_011347.1	322.085	842.392	2.61543
Ccl21c	NM_023052.1	158.787	425.817	2.68169
Cst3	NM_009976.3	934.466	2530.61	2.70808
2210407C18Rik	NM_144544.1	228.284	618.973	2.71141
Dnaic1	NM_175138.3	149.694	415.33	2.77453
Hist1h4i	NM_175656.2	173.086	520.654	3.00806
Plvap	NM_032398.1	180.825	551.11	3.04776
Cxcl10	NM_021274.1	251.096	768.627	3.06108
Serpinf1	NM_011340.3	262.577	822.283	3.13159
H2-T23	NM_010398.1	693.509	2233.84	3.22106
Mmrn2	NM_153127.3	150.822	492.421	3.2649
Aqp1	NM_007472.2	226.343	758.06	3.34917
Ckb	NM_021273.3	720.807	2427.16	3.36728
Hist2h2aa1	NM_013549	158.682	585.758	3.69139
Hist1h4j	NM_178210.1	171.921	651.216	3.78787
Ccl21a	NM_011124.4	245.448	945.769	3.85324
Upk3a	NM_023478.1	171.102	685.84	4.00836
Vwf	NM_011708.3	253.262	1033.76	4.08178
Hist1h4h	NM_153173.2	151.452	662.384	4.37356
