# Supplementary material for: Genetic suppression reveals DNA repair-independent antagonism between BRCA1 and COBRA1 in mammary gland development
Source: Nat Commun. 2016 Mar 4;7:10913. doi: 10.1038/ncomms10913 (PMC4785232; doi:10.1038/ncomms10913)
Supplement: Supplementary Data 2 — Lists of total and puberty-related genes that are affected by CKO and rescued by DKO. [file ncomms10913-s3.xlsx]

## Sheet: 4wks ALL
Supplementary data 2. 4wks CKO affected gene list (genes that are rescued in DKO are highlighted)
SYMBOL	ACCESSION	Group I (Cff).AVG_Signal	Group II (CKO).AVG_Signal	Fold Change (II/I) (CKO/Cff)	Group III (Dff).AVG_Signal	Group IV (DKO).AVG_Signal	Fold Change (IV/III) (DKO/Dff)
0610040J01Rik	NM_029554.2	543.588	264.344	-2.05637	421.608	293.853	-1.43476
1110032E23Rik	NM_133187.2	190.654	378.981	1.9878	334.409	438.447	1.31111
1500012F01Rik	NM_001081005.1	9448.23	2966.98	-3.18446	7098.3	4868.52	-1.458
1600016N20Rik	NM_028050.1	569.115	281.431	-2.02222	377.302	306.341	-1.23164
1700019E19Rik	NM_029601.1	2938.73	1431.27	-2.05324	1974.76	1410.67	-1.39988
2310005E10Rik	NM_172398.3	1523.42	754.086	-2.02022	1096.86	847.695	-1.29393
2700038C09Rik	NM_025598.2	1351.37	563.797	-2.39691	780.399	634.016	-1.23088
2700038C09Rik	NM_025598.1	2233.91	1057.79	-2.11186	1389.89	1163.45	-1.19463
2700094K13Rik	NM_001037279.1	3881.53	1966.24	-1.97409	3218.5	2323.49	-1.3852
6720458F09Rik	NM_177374.2	741.356	1572.31	2.12086	1229.83	1117.7	-1.10032
8430408G22Rik	NM_145980.1	684.488	2882.17	4.2107	1979.25	4779.26	2.41468
9930023K05Rik	NM_172641.2	1492.8	581.43	-2.56747	1354.38	845.318	-1.60221
9930023K05Rik	NM_172641.2	437.29	217.297	-2.0124	432.554	302.51	-1.42988
A530050D06Rik	NM_001081169.1	328.073	150.645	-2.17779	200.389	151.181	-1.32549
AA407270	NM_001033208.1	369.382	811.076	2.19576	880.716	1287.38	1.46174
Abhd14b	NM_029631.2	2483.95	1118.51	-2.22076	1938.74	1295.46	-1.49657
Abi3	NM_025659	173.425	460.854	2.65737	367.415	635.923	1.7308
Abp1	NM_029638.1	727.051	155.026	-4.68987	183.963	172.222	-1.06817
Acads	NM_007383.2	1058.9	437.032	-2.42294	482.011	395.346	-1.21921
Acot1	NM_012006.2	1758.9	776.84	-2.26417	1201.18	1277.68	1.06369
Actg2	NM_009610.1	3951.63	583.389	-6.77359	1638.36	691.63	-2.36884
Adarb1	NM_130895.2	250.823	615.941	2.45568	514.568	675.322	1.31241
Adcy4	NM_080435.1	440.032	1596.01	3.62703	1431.34	2233.58	1.56048
Adcy4	NM_080435.1	809.697	3515.74	4.34204	3089.42	5146.1	1.66572
Adssl1	NM_007421.1	1090.3	519.178	-2.10005	598.183	434.133	-1.37788
AI428936	NM_153577.2	1279.42	367.113	-3.48508	889.521	367.721	-2.41901
Alg3	NM_145939	257.773	503.827	1.95454	336.12	430.965	1.28218
Alox12	NM_007440.4	417.077	188.209	-2.21603	256.387	191.456	-1.33915
Angpt2	NM_007426.3	1760.85	7657.52	4.34878	9382.96	9949.59	1.06039
Ankmy2	NM_146033.2	1289.81	639.877	-2.01572	974.901	635.971	-1.53293
Anln	NM_028390.2	1550.06	587.378	-2.63895	1030.47	746.65	-1.38013
Ap4s1	NM_021710.1	680.229	1438.84	2.11523	637.108	1104.01	1.73284
Apoc1	NM_007469.3	918.432	258.703	-3.55014	505.228	251.549	-2.00846
Apoc1	NM_007469.3	450.324	156.336	-2.88049	278.925	165.837	-1.68192
Aqp1	NM_007472.2	530.192	2467.11	4.65325	1762.54	3501.53	1.98664
Aqp1	NM_007472.1	399.192	1992.17	4.99051	1564.49	3333.45	2.13069
Aqp1	NM_007472.1	234.564	782.907	3.33771	611.969	1359.68	2.22181
Arhgap29	NM_172525.2	465.474	1134.36	2.437	1053.97	1442.35	1.36849
Arhgef15	NM_177566.3	228.452	568.743	2.48955	547.447	785.765	1.43533
Asah3l	NM_139306.1	313.177	1270.48	4.05675	818.759	1685.77	2.05893
Asb2	NM_023049.1	381.688	151.204	-2.52432	179.649	155.554	-1.15489
Atad4	NM_146026.1	1624.19	444.967	-3.65014	974.789	701.586	-1.38941
Atad4	NM_146026.1	1648.49	519.354	-3.17411	1086.78	696.693	-1.55991
Atg9b	NM_001002897.3	807.496	238.704	-3.38283	302.515	234.085	-1.29233
Atp1b3	NM_007502.3	3425.57	8172.56	2.38575	6880.17	8493.73	1.23452
BC024561	NM_153576.1	737.543	215.196	-3.42731	458.903	233.898	-1.96198
BC054059	NM_145635.2	533.441	256.431	-2.08025	307.113	270.238	-1.13645
Bok	NM_016778	448.644	1074.86	2.39581	750.279	970.921	1.29408
C130090K23Rik	NM_181323.2	526.634	236.648	-2.22539	502.448	323.961	-1.55095
Cacnb3	NM_007581.2	1154.36	543.655	-2.12332	670.306	538.304	-1.24522
Calr	NM_007591.3	619.071	1333.68	2.15432	843.462	888.96	1.05394
Casp4	NM_007609.1	604.548	1226.79	2.02927	614.962	1468.91	2.38861
Cblc	NM_023224.4	464.397	222.364	-2.08845	345.052	241.442	-1.42913
Ccbl1	NM_172404.2	899.729	436.226	-2.06253	692.178	456.927	-1.51485
Ccdc120	NM_207202.2	2839.15	1454.85	-1.95151	1965.69	1324.15	-1.48449
Ccdc3	XM_129987.2	324.034	1423.15	4.39198	1046.51	1455.38	1.39071
Ccdc80	NM_026439.2	176.316	402.52	2.28294	348.457	493.922	1.41746
Cd276	NM_133983.3	758.946	342.79	-2.21403	519.162	397.038	-1.30759
Cd93	NM_010740.3	214.423	614.101	2.86396	593.48	635.864	1.07142
Cdh13	NM_019707.4	198.416	406.842	2.05045	323.236	409.51	1.26691
Cdkn1c	NM_009876.3	373.358	769.562	2.06119	472.54	631.991	1.33743
Cdr2	NM_007672.1	386.06	928.932	2.40619	801.288	977.56	1.21999
Chpt1	NM_144807.2	498.106	236.943	-2.10222	371.656	295.755	-1.25663
Chst8	NM_175140.3	1171.21	542.639	-2.15835	717.455	755.939	1.05364
Churc1	NM_206534.1	1234.92	616.458	-2.00325	955.35	740.929	-1.28939
Cib2	NM_019686.5	546.009	252.085	-2.16597	371.16	249.062	-1.49023
Cib2	NM_019686.3	1025.76	386.802	-2.6519	729.985	381.032	-1.91581
Ckmt1	NM_009897.2	926.683	232.795	-3.98068	921.229	279.606	-3.29474
Cldn10	NM_021386.3	3483.22	1025.24	-3.39745	2550.68	1606.9	-1.58733
Cldn10	NM_021386.3	7055.59	3059.47	-2.30615	6679.72	4408.19	-1.5153
Cldn10	NM_023878.2	3622.92	1321.49	-2.74155	4140.76	2560	-1.61748
Cldn11	NM_008770.2	212.682	674.742	3.17254	459.349	837.73	1.82373
Cldn5	NM_013805.3	1628.33	7774.93	4.77478	7735.41	8987.5	1.16187
Cldn6	NM_018777.2	1210.88	208.565	-5.80579	670.058	179.594	-3.73097
Clec1a	NM_175526.2	174.912	342.575	1.95856	302.847	453.517	1.49751
Cmtm8	NM_027294.2	1703.34	578.505	-2.94438	897.744	583.75	-1.53789
Cmtm8	NM_027294.1	1704.62	700.947	-2.43189	976.072	647.357	-1.50778
Cnn2	NM_007725.2	600.677	287.827	-2.08693	441.22	269.488	-1.63725
Col4a5	NM_007736	1109.49	480.723	-2.30796	591.05	412.164	-1.43402
Col9a2	NM_007741.1	728.294	276.196	-2.63687	307.789	200.423	-1.5357
Cpne2	NM_153507.2	294.634	708.358	2.4042	639.543	839.298	1.31234
Cpne8	NM_001033851.1	655.909	1425.31	2.17303	1146.59	1728.43	1.50745
Crym	NM_016669.1	457.259	151.664	-3.01495	212.698	170.943	-1.24426
Csrp2	NM_007792.3	984.646	2541.36	2.58099	1895.29	3677.41	1.94028
Cst3	NM_009976.3	3361.23	8320.85	2.47554	5060.93	6538.17	1.29189
Ctnnal1	NM_018761.2	638.767	1270.07	1.98831	1065.96	1450.57	1.36081
Ctns	NM_031251.4	3237.85	1265.39	-2.55878	1621.7	1180.05	-1.37427
Ctse	NM_007799.2	1131.3	219.525	-5.15339	230.256	196.424	-1.17224
Cxadr	NM_001025192.2	1561.18	772.34	-2.02137	949.411	676.035	-1.40438
Cxcl17	NM_153576.2	640.619	202.962	-3.15636	368.973	204.775	-1.80184
Dbp	NM_016974.1	1860.98	890.427	-2.08998	879.832	1134.45	1.28939
Degs1	NM_007853.4	1844.82	3785.77	2.05211	3925.98	4793.82	1.22105
Dennd3	NM_001081066.1	512.735	1025.16	1.99939	978.678	1148.28	1.1733
Dgat2	NM_026384.3	2779.04	1234.28	-2.25154	2307.77	2478.33	1.0739
Dhx58	NM_030150.2	1429.35	606.222	-2.3578	1594.48	1330.35	-1.19854
Dkkl1	NM_015789.2	799.066	223.576	-3.57403	358.917	296.632	-1.20997
Dkkl1	NM_015789.2	375.618	165.554	-2.26885	201.139	176.613	-1.13886
Dmbt1	NM_007769.1	2997.38	1031.26	-2.90653	520.831	369.94	-1.40788
Dnajb9	NM_013760.3	619.117	1374.44	2.22001	825.415	1305.51	1.58164
Dscr1	NM_019466.2	1602.7	4444.18	2.77294	4154.85	6505.62	1.56579
Dscr1l2	NM_022980.3	974.74	488.249	-1.9964	676.276	533.044	-1.26871
Dusp2	NM_010090.2	244.031	936.253	3.83661	831.311	1397.05	1.68054
Dusp2	NM_010090.2	192.521	566.036	2.94013	524.169	887.231	1.69264
Ebp	NM_007898.2	2063.51	982.114	-2.10109	1392.22	1342.41	-1.0371
Ebpl	NM_026598.2	1502.92	659.536	-2.27875	1101.91	829.332	-1.32867
Ece1	NM_199307.1	187.483	401.154	2.13968	348.18	476.374	1.36818
Ece1	NM_199307.1	1700.44	4029.37	2.3696	3908.12	5327.15	1.3631
Efs	NM_010112.3	1701.2	868.626	-1.95849	1257.8	788.927	-1.59432
Eif2b2	NM_145445.3	838.387	1668.09	1.98965	1491.49	1872.05	1.25515
Elf3	NM_007921.1	1593.86	789.282	-2.01938	744.254	676.404	-1.10031
Elk3	NM_205536.1	810.072	1590.25	1.9631	1246.19	1889.58	1.51628
Elmo1	NM_198093.2	364.326	1082.93	2.97243	781.793	1001.43	1.28094
Eln	NM_007925.3	207.185	793.409	3.82947	595.157	1894.34	3.18293
Eltd1	NM_133222.2	144.273	314.055	2.17681	227.543	367.026	1.613
Eng	NM_007932.1	445.1	1446.21	3.24918	1251.62	2142.94	1.71214
Epgn	NM_053087.2	2097.93	683.173	-3.07086	1018.35	481.573	-2.11464
Esam	NM_027102.2	1304.55	6779.54	5.19684	5242.79	7506.08	1.4317
F2r	NM_010169.3	496.217	1297.67	2.61512	1789.65	3196.18	1.78593
Faah	NM_010173.3	476.422	189.362	-2.51594	290.568	203.616	-1.42704
Fbln2	NM_001081437.1	787.253	2873.94	3.65059	1650.32	3525.52	2.13626
Fermt1	NM_198029.2	1875.19	876.434	-2.13956	988.451	507.829	-1.94642
Fgf13	NM_010200.2	381.768	165.169	-2.31138	226.543	164.37	-1.37825
Folr2	NM_008035.1	859.736	271.103	-3.17126	539.183	427.162	-1.26224
Foxa1	NM_008259.3	1963.25	672.519	-2.91925	1202.41	637.723	-1.88548
Foxq1	NM_008239.3	557.087	226.925	-2.45494	541.472	368.794	-1.46822
Frag1	NM_145583.2	721.13	287.662	-2.50687	549.611	434.758	-1.26418
Frag1	NM_145583.2	729.739	329.746	-2.21304	558.413	403.003	-1.38563
Fxyd2	NM_052823.2	1485.75	338.721	-4.38636	906.852	803.206	-1.12904
Fxyd2	NM_052823.2	759.138	305.1	-2.48816	667.362	668.712	1.00202
Fxyd5	NM_008761.2	288.802	926.758	3.20897	683.118	989.345	1.44828
Gale	NM_178389.3	535.902	267.195	-2.00566	389.988	346.026	-1.12705
Garnl3	NM_178888.4	851.22	372.139	-2.28737	591.559	409.728	-1.44379
Gata3	NM_008091.2	2133.69	1077.47	-1.98028	1657.3	1136.47	-1.45829
Gdf10	NM_145741.2	183.405	523.066	2.85197	407.852	643.512	1.57781
Gdpd3	NM_024228.2	432.854	1128.61	2.60737	2575.09	2843.1	1.10408
Gimap1	NM_008376.3	173.862	370.13	2.12888	359.517	683.165	1.90023
Gimap8	NM_212486.2	168.708	337.995	2.00344	323.233	423.615	1.31056
Gngt2	NM_001038664.2	229.479	786.971	3.42938	522.527	997.446	1.90889
Gp38	NM_010329.1	2087.19	5143.32	2.46423	4403.68	4914.5	1.116
Gpnmb	NM_053110.3	233.01	557.899	2.39431	612.245	552.324	-1.10849
Gpx2	NM_030677.2	2708.19	757.571	-3.57484	696.162	329.037	-2.11576
Gpx3	NM_008161.2	10429.5	3248.97	-3.21009	6678.63	5666.09	-1.1787
Grb7	NM_010346.2	5048.09	2132.7	-2.367	3762.55	2079.48	-1.80937
Grk5	NM_018869.2	229.491	529.156	2.30578	591.444	652.107	1.10257
Gstk1	NM_029555.2	955.168	365.399	-2.61404	652.95	381.1	-1.71333
H2-DMb1	NM_010387.2	326.869	165.959	-1.96958	311.859	246.714	-1.26405
Hap1	NM_010404.2	1944.49	941.425	-2.06548	2238.2	1616.81	-1.38433
Hdac11	NM_144919.2	631.707	310.248	-2.03614	433.162	272.866	-1.58745
Hddc2	NM_027168.2	396.02	201.396	-1.96637	268.465	232.795	-1.15322
Hist1h2bg	NM_178196.2	190.782	374.245	1.96164	171.777	250.394	1.45767
Hist1h4f	NM_175655.1	298.311	890.619	2.98554	236.851	511.238	2.15848
Hist1h4h	NM_153173.2	288.259	887.107	3.07747	203.944	797.945	3.91257
Hist1h4i	NM_175656.2	450.001	1364.68	3.03261	306.256	833.382	2.72119
Hist1h4j	NM_178210.1	496.399	1616.46	3.25638	313.071	1088.43	3.47662
Hist1h4k	NM_178211.1	284.287	701.391	2.4672	220.505	428.865	1.94492
Hist1h4m	NM_175657.1	259.383	542.812	2.09271	190.91	368.296	1.92916
Hist2h2aa1	NM_013549	469.365	1575.8	3.3573	384.153	1110.34	2.89035
Hist2h3c1	NM_019469.1	2871.2	6101.86	2.12519	3060.5	3249.4	1.06172
Hmox1	NM_010442.1	1286.07	4027.78	3.13185	4568.81	3828.02	-1.19352
Hnrnpa2b1	NM_182650.3	443.11	1020.82	2.30377	829.106	869.03	1.04815
Hook2	NM_133255.1	378.322	177.023	-2.13713	322.386	192.013	-1.67899
Hoxb7	NM_010460.2	167.94	363.206	2.16272	339.241	510.891	1.50598
Hoxd8	NM_008276.2	170.53	465.809	2.73154	362.543	507.621	1.40017
Hoxd9	NM_013555.2	163.78	342.065	2.08856	275.696	396.722	1.43898
Hp	NM_017370.1	6357.57	2391.95	-2.6579	3076.84	2982.32	-1.0317
Hp	NM_017370.1	6850.36	2674.58	-2.56129	3521.38	3269.81	-1.07694
Hp	NM_017370.1	12994.1	6337.11	-2.05048	7583.8	7516.03	-1.00902
Hsd3b7	NM_133943.2	1977.04	3938.45	1.99209	4350.21	5562.11	1.27858
Hspa1a	NM_010479.2	2843.92	5999.5	2.10958	5181.77	5414.74	1.04496
Hspg2	XM_978879.2	1979.2	4204.6	2.12439	2693.9	3968.28	1.47306
Htra3	NM_030127.1	648.764	266.022	-2.43876	265.187	255.487	-1.03797
Ier5l	NM_030244.3	835.023	2376.84	2.84644	950.134	1467.9	1.54494
Igf2	NM_010514.2	1025.68	7104.5	6.9266	7116.72	9044.58	1.27089
Igfbp3	NM_008343.2	316.933	714.639	2.25486	547.85	698.947	1.2758
Igfbp7	NM_008048.2	1596.55	5766.4	3.61179	4376.74	6980.99	1.59502
Il17re	NM_145826.4	827.627	374.765	-2.20839	588.207	391.855	-1.50108
Il17re	NM_145826.4	631.939	306.077	-2.06464	446.747	365.352	-1.22278
Il6st	NM_010560.2	411.823	1039.36	2.5238	1000.89	1230.46	1.22937
Impact	NM_008378.2	763.322	1563.03	2.04767	1274.55	1213.11	-1.05065
Inppl1	NM_010567.1	7199.21	3559.32	-2.02264	4072.74	3862.68	-1.05438
Inppl1	NM_010567.1	8117.06	4095.07	-1.98216	4623.67	4463.61	-1.03586
Itgb6	NM_021359.2	2295.24	626.438	-3.66395	2295.79	742.715	-3.09107
Itgb6	NM_021359.2	629.748	282.546	-2.22883	605.962	284.47	-2.13014
Itgb6	NM_021359.2	370.604	178.06	-2.08135	329.906	187.061	-1.76363
Kif5c	NM_008449.2	662.454	266.212	-2.48845	548.328	281.311	-1.94919
Krt23	NM_033373.1	1962.37	522.081	-3.75874	1484.3	696.411	-2.13136
Krt6b	NM_010669.2	615.078	307.057	-2.00314	516.054	285.249	-1.80913
Krt79	NM_146063.1	965.846	343.104	-2.81503	522.252	524.33	1.00398
Krtcap3	NM_027221.1	6385.46	2496.53	-2.55773	5199.66	2677.32	-1.94211
Lbp	NM_008489.2	466.693	2087.2	4.47231	1419.05	3253.26	2.29256
Lcmt1	NM_025304.3	1472.28	750.097	-1.96278	1148.3	873.21	-1.31503
Ldb2	NM_001077398.1	166.111	390.679	2.35192	332.146	552.618	1.66378
Ldb2	NM_010698.2	206.265	674.356	3.26936	586.893	972.962	1.65782
Lgals1	NM_008495.1	2337.2	1161.18	-2.01279	1436.76	1559.05	1.08512
Lgmn	NM_011175.2	2669.95	6926	2.59405	6337.72	8711.46	1.37454
Lmcd1	NM_144799.1	201.453	433.002	2.14939	350.627	415.648	1.18544
Lmcd1	NM_144799.1	195.611	465.743	2.38097	358.096	444.841	1.24224
Lmo2	NM_008505.3	770.713	3319.92	4.30759	2715.43	3647.72	1.34333
LOC100044204	XM_001471696.1	726.784	289.361	-2.51168	434.739	533.702	1.22764
LOC100044934	XR_031569.1	259.814	579.385	2.23	477.327	538.711	1.1286
LOC100045567	XM_001474536.1	2028.92	5555.64	2.73823	4914.87	7541.18	1.53436
LOC100047173	XR_033280.1	1200.19	467.725	-2.56601	613.049	467.247	-1.31205
LOC100048733	XM_001481081.1	1734.17	872.351	-1.98792	745.87	420.935	-1.77194
Lpl	NM_008509.2	260.521	691.754	2.65527	490.173	959.064	1.95658
Ltbp4	NM_175641.1	650.897	2579.61	3.96316	1801.71	2747.64	1.52502
Ltbp4	NM_175641.1	565.258	2392.48	4.23254	1737.29	2120.39	1.22051
Ltf	NM_008522.3	18817.8	6455.67	-2.91493	18019.4	11055.6	-1.62989
Ly6c1	NM_010741.2	1133.11	2449.64	2.16188	2308.57	3254.86	1.4099
Ly6d	NM_010742.1	11563.4	4442.49	-2.60292	5928.86	3317.8	-1.78698
Ly6d	NM_010742.1	17150.2	7161.58	-2.39475	9933.57	5918.27	-1.67846
Ly6g6e	NM_027366.1	394.846	186.016	-2.12264	283.825	195.701	-1.4503
Mal	NM_010762.4	563.538	208	-2.70932	226.383	174.085	-1.30042
Manba	NM_027288.2	2259.2	872.236	-2.59012	1330.82	945.47	-1.40757
Manba	NM_027288.2	1094.55	467.568	-2.34095	676.252	493.548	-1.37019
Map3k7ip1	NM_025609.2	1495.89	728.367	-2.05376	1150.26	784.155	-1.46688
Mapk13	NM_011950.1	1247.89	577.577	-2.16056	746.773	505.886	-1.47617
Mapk13	NM_011950.1	1357.37	599.546	-2.264	897.31	516.76	-1.73642
Mat2a	NM_145569.2	2219.33	4712.69	2.12347	3808.85	3783.25	-1.00677
Mboat1	NM_153546.3	2548.58	1021.68	-2.49451	1439.22	920.372	-1.56374
Mbp	NM_010777.3	215.009	569.212	2.64738	288.97	436.035	1.50893
Mbp	NM_001025245.1	1257.17	560.986	-2.241	805.5	453.947	-1.77443
Mcam	NM_023061.1	272.948	671.466	2.46005	333.75	659.584	1.97628
Mdk	NM_001012336.1	1559.73	595.639	-2.61859	856.104	626.93	-1.36555
Meox1	NM_010791.3	233.054	542.356	2.32717	405.245	920.981	2.27265
Mertk	NM_008587.1	333.993	856.631	2.56482	820.033	801.592	-1.023
Mgp	NM_008597.3	4433.03	13142	2.96458	16049	21908.5	1.3651
Mia1	NM_019394.1	489.728	218.626	-2.24003	318.503	220.658	-1.44343
Mical3	NM_153396.1	301.086	709.627	2.35689	397.299	849.051	2.13706
Mif4gd	NM_027162.3	1017.72	502.955	-2.02347	985.29	651.048	-1.51339
Mmrn2	NM_153127.3	767.98	4155.4	5.41081	2908.9	4408.29	1.51545
Msn	NM_010833.2	483.517	1105.02	2.28538	1269.01	1087.61	-1.16679
Mycl1	NM_008506.2	2135.2	876.025	-2.43738	1375.16	973.512	-1.41258
Ndrl	NM_008681	5901.3	11663	1.97635	7875.31	11557.9	1.46761
Ngfb	NM_013609.1	345.854	738.388	2.13497	594.288	446.003	-1.33248
Ngfr	NM_033217.3	165.302	374.637	2.26638	295.753	446.307	1.50905
Nrm	NM_134122.2	1180.58	534.299	-2.20959	1012.91	615.08	-1.64679
Nrp1	NM_008737.1	202.155	596.355	2.94999	374.23	551.636	1.47406
Nrp1	NM_008737.1	220.651	674.057	3.05485	403.935	614.672	1.52171
Nts	NM_024435.2	149.633	305.139	2.03925	202.877	279.041	1.37542
Nup210	NM_018815.1	1425.63	686.548	-2.07652	1250.89	636.376	-1.96564
Oas1g	NM_011852.2	2161.29	572.61	-3.77446	3079.92	1533.23	-2.00878
Oas1g	NM_011852.2	1382.99	467.836	-2.95614	1371.55	826.925	-1.65862
Oas2	NM_145227.1	1762.35	329.795	-5.34378	1243.02	819.623	-1.51657
Odc1	NM_013614.1	2501.94	6632.95	2.65113	3269.61	4906.51	1.50064
Olfm1	NM_001038612.1	340.82	717.238	2.10445	730.223	924.498	1.26605
Olfm1	NM_019498.2	447.675	947.253	2.11594	1022.7	1310.66	1.28157
P2ry5	NM_175116.2	1621.23	3302.11	2.03679	2937.36	3734.57	1.2714
Pafah1b3	NM_008776.1	3527.36	1708.44	-2.06467	2288.29	1606.67	-1.42424
Paox	NM_153783.4	573.529	293.857	-1.95173	511.293	296.466	-1.72462
Pdia5	NM_028295.1	396.464	897.003	2.26251	655.084	1228.94	1.876
Pdlim1	NM_016861.3	3060.71	6166.92	2.01487	6717.59	9135.98	1.36001
Pdlim2	NM_145978.1	1120.21	458.222	-2.44469	686.07	355.233	-1.93133
Pecam1	NM_001032378.1	235.929	792.97	3.36106	779.928	1095.89	1.40511
Pecam1	NM_008816.2	418.397	2525.67	6.03653	2049.89	3490	1.70253
Pgr	NM_008829.2	445.54	215.805	-2.06455	319.01	210.467	-1.51572
Pip4k2a	NM_008845.4	504.128	1558.43	3.09134	1020.89	2018.41	1.97712
Plcd3	NM_152813.2	797.409	398.187	-2.0026	531.638	393.505	-1.35103
Plekho2	NM_153119.2	418.164	1213.99	2.90315	887.2	1458.28	1.64369
Plp1	NM_011123.2	208.569	621.2	2.97839	357.53	436.996	1.22226
Pmp22	NM_008885.2	333.782	861.363	2.58062	656.138	985.701	1.50228
Pold4	NM_027196.1	1118.66	496.635	-2.25248	753.476	596.516	-1.26313
Porcn	NM_145908.1	2127.66	1001.59	-2.12428	951.14	889.748	-1.069
Ppap2a	NM_008247.2	769.958	1872.83	2.43238	1502.99	2100.55	1.39758
Ppic	NM_008908.1	1946.46	3809.91	1.95735	2957.41	3993.15	1.35022
Ppp2r5c	NM_001081458.1	1322.58	628.729	-2.10358	1189.61	880.329	-1.35132
Ppp2r5c	NM_001081458.1	1453.78	740.523	-1.96318	1069.5	828.479	-1.29093
Prdx2	NM_011563.4	10424.8	5004.81	-2.08295	7157.89	4891.82	-1.46324
Prlr	NM_011169.4	5646.12	1826.14	-3.09184	4133.59	2424.94	-1.70462
Prom2	NM_178047.3	1639.61	486.064	-3.37324	711.268	584.348	-1.2172
Pros1	NM_011173.2	912.15	2175.82	2.38538	1752.81	2515.54	1.43515
Psmb9	NM_013585.2	1781.24	846.873	-2.10332	738.92	469.755	-1.57299
Ptpn14	NM_008976.2	377.647	1006.38	2.66486	635.933	1089.74	1.71361
Ptprb	NM_029928.1	181.143	585.608	3.23285	371.639	745.123	2.00497
Pvr	NM_027514.1	153.381	305.397	1.9911	315.443	367.558	1.16521
Pygl	NM_133198.1	540.633	268.632	-2.01254	432.653	380.454	-1.1372
Rab15	NM_134050.3	6326.01	2952.51	-2.14259	4978.67	3023.2	-1.64683
Rab17	NM_008998.3	350.946	178.155	-1.96989	223.014	208.975	-1.06718
Rab25	NM_016899.2	1960.02	582.397	-3.36544	1395.68	649.583	-2.14859
Rab3d	NM_031874.4	1688.83	843.948	-2.0011	1439.43	888.688	-1.61973
Ramp1	NM_016894.2	605.739	298.375	-2.03012	375.921	270.301	-1.39075
Ramp2	NM_019444.2	583.041	3467.03	5.94646	2836.55	4658.8	1.64242
Rapgefl1	NM_001080925.1	476.138	226.231	-2.10466	286.429	289.441	1.01052
Rarres2	NM_027852.1	275.777	1253.3	4.54464	903.393	1842.44	2.03947
Rasgrf1	NM_011245.2	3772.69	935.024	-4.03486	1484.86	760.83	-1.95163
Rasgrf1	NM_011245.1	2808.95	720.686	-3.8976	1143.12	595.239	-1.92043
Rasgrf1	NM_001039655.1	489.688	182.508	-2.68311	240.494	164.783	-1.45946
Rasgrf1	NM_001039655.1	472.106	190.701	-2.47564	233.492	167.661	-1.39264
Rasip1	NM_028544.1	251.838	949.595	3.77066	824.894	1386.45	1.68076
Rcsd1	NM_178593.3	263.469	556.419	2.1119	479.298	622.747	1.29929
Rdm1	NM_025654.2	1102.34	360.786	-3.05539	685.508	440.67	-1.5556
Reep6	NM_139292.1	764.003	390.783	-1.95506	592.876	363.004	-1.63325
Rgl1	NM_016846.3	161.964	432.211	2.66855	182.795	468.821	2.56474
Rhod	NM_007485.2	2988.63	1441.07	-2.0739	1627.66	1184.92	-1.37365
Rhoj	NM_023275.2	849.639	2014.79	2.37135	1991.98	2688.46	1.34964
Rnase1	NM_011271.2	323.481	1267.76	3.91912	1901.63	2828.66	1.48749
Robo4	NM_028783.2	514.535	2554.21	4.96411	2237.66	4000.89	1.78798
Scin	NM_009132.1	743.669	379.273	-1.96078	790.517	534.356	-1.47938
Scnn1a	NM_011324.1	702.087	189.136	-3.71208	400.888	227.141	-1.76493
Scoc	NM_019708.3	479.908	1107	2.30669	611.81	846.142	1.38301
Sectm1b	NM_026907.3	4443.1	1461.95	-3.03916	1612.54	1333.26	-1.20948
Sema4a	NM_013658.2	1328.3	499.357	-2.66001	967.094	600.183	-1.61133
Sepp1	NM_009155.3	344.498	789.827	2.29269	740.347	1279.04	1.72763
Sepx1	NM_013759.1	721.726	281.76	-2.56149	316.605	310.729	-1.01891
Sepx1	NM_013759.2	914.903	432.881	-2.11352	452.575	423.206	-1.06939
Serpina3n	NM_009252.2	4642.3	11140.9	2.39987	6931.38	9888.21	1.42659
Serping1	NM_009776.1	881.714	2631.89	2.98497	3803.43	5097.14	1.34014
Shf	NM_001013829.2	655.831	334.75	-1.95917	533.342	419.522	-1.27131
Slc10a6	NM_029415.1	235.184	909.919	3.86897	846.055	1619.47	1.91414
Slc22a18	NM_008767.2	454.355	226.831	-2.00306	335.818	234.085	-1.4346
Slc44a3	NM_145394.2	683.63	276.365	-2.47364	446.97	312.016	-1.43252
Slco2b1	NM_175316.3	177.114	449.193	2.53617	491.458	1129.05	2.29734
Slpi	NM_011414.2	12416.5	28714.3	2.31258	11050.5	19227.5	1.73997
Snca	NM_009221.2	144.332	297.098	2.05843	197.07	247.336	1.25507
Snhg11	NM_175692.3	445.017	206.326	-2.15687	412.66	288.377	-1.43097
Snn	NM_009223.2	972.029	2052.32	2.11138	1693.86	2075.52	1.22532
Snrk	NM_133741.1	498.798	1125.37	2.25616	995.672	1601.06	1.60802
Sort1	NM_019972.2	1718.67	785.572	-2.1878	1154.51	1009.86	-1.14324
Sort1	NM_019972.2	2239.94	1070.22	-2.09296	1591.39	1412.43	-1.1267
Spnb3	NM_021287.1	663.041	322.426	-2.05642	477.063	372.043	-1.28228
Sqstm1	NM_011018.2	6094.62	12090.4	1.98378	9573.69	10537.7	1.10069
Srxn1	NM_029688.4	206.294	487.883	2.36498	391.198	357.558	-1.09408
Srxn1	NM_029688.2	1461.62	4124.74	2.82202	3375.94	2636.53	-1.28045
Srxn1	NM_029688.4	505.795	1668.99	3.29973	1383.48	1118.65	-1.23674
Ssh3	NM_198113.2	1206.98	588.532	-2.05084	650.049	567.825	-1.1448
St3gal6	NM_018784.2	335.246	1300.68	3.87978	1095.14	2139.45	1.95358
Stab1	NM_138672.2	210.149	582.076	2.76983	627.613	886.028	1.41174
Stat5a	NM_011488.2	1243.39	481.652	-2.58151	854.348	684.542	-1.24806
Stc2	NM_011491.3	4443.23	2074.83	-2.14149	2864.4	1802.81	-1.58885
Stxbp2	NM_011503.2	3607.27	1734.75	-2.07942	2469.91	1754.28	-1.40793
Sulf1	NM_172294.1	207.651	473.424	2.2799	407.473	745.336	1.82917
Tbx1	NM_011532.1	207.989	518.29	2.49192	567.043	768.038	1.35446
Tcf4	NM_013685.2	1612.33	3953.87	2.45227	2909.15	4172.53	1.43428
Tead2	NM_011565.2	3939.77	1650.27	-2.38736	2372.48	1893.16	-1.25318
Tgfbi	NM_009369.1	336.93	812.931	2.41276	1065.79	1355.83	1.27214
Tgm1	NM_019984.2	525.87	235.773	-2.23041	387.029	262.549	-1.47412
Tie1	NM_011587.1	169.424	505.277	2.98233	387.709	550.543	1.41999
Timp3	NM_011595.2	1113.36	2733.36	2.45506	2741.31	2861.08	1.04369
Tle6	NM_053254.2	1235.74	316.577	-3.90344	721.541	385.901	-1.86976
Tmc4	NM_181820.2	2212.84	593.448	-3.72879	1191.77	676.854	-1.76075
Tmed3	NM_025360.1	5769.46	1775.64	-3.24923	3031.48	2813.13	-1.07762
Tmed3	NM_025360.1	4629.15	1812.24	-2.55438	2276.43	2121.31	-1.07313
Tmem107	NM_025838.1	556.192	240.192	-2.31561	365.466	305.025	-1.19815
Tmem150	NM_144916.1	230.255	507.57	2.20438	262.616	371.173	1.41337
Tmem16j	NM_178381.2	528.201	181.939	-2.90318	369.119	202.913	-1.8191
Tmem204	NM_001001183.1	245.649	730.544	2.97393	604.586	922.181	1.52531
Tmem40	NM_144805.1	406.632	177.178	-2.29505	295.594	184.721	-1.60022
Tmem54	NM_025452.2	619.159	285.854	-2.166	438.693	326.241	-1.34469
Tmem86a	NM_026436.3	5115.18	853.932	-5.99015	1257.02	681.299	-1.84503
Tpst1	NM_013837.1	536.074	1087.84	2.02927	915.161	979.712	1.07053
Tspan17	NM_028841.1	1764.25	818.488	-2.1555	1325.63	885.828	-1.49649
Ttc39a	NM_153392.1	358.432	164.786	-2.17514	288.535	189.581	-1.52196
Ttc39a	NM_153392.1	943.662	289.662	-3.25781	656.208	329.33	-1.99255
Tubb6	NM_026473.2	994.498	2210.54	2.22277	1878.86	1977.38	1.05244
Uchl1	NM_011670.1	218.025	650.742	2.98471	493.28	587.58	1.19117
Ugcg	NM_011673.2	1572.32	4544.62	2.89039	4540.53	6156.34	1.35586
Unc45b	NM_178680.3	208.705	479.63	2.29812	530.217	576.285	1.08689
Upk2	NM_009476.2	407.579	165.535	-2.4622	211.303	164.018	-1.28829
Uqcrh	NM_025641.3	10893.8	5444.27	-2.00097	8394.33	6596.3	-1.27258
Vcam1	NM_011693.2	578.674	1516.93	2.62139	1532.44	2101.99	1.37167
Vim	NM_011701.3	1436.33	6061.74	4.22029	4231.79	7520.3	1.7771
Vwf	NM_011708.3	1193.67	6719.98	5.62966	5835.89	10534.5	1.80513
Wfdc12	NM_138684.2	1584.96	247.908	-6.39332	1321.95	527.047	-2.50822
Wisp2	NM_016873.1	747.264	310.856	-2.40389	313.622	338.538	1.07945
Wnt7b	NM_009528.2	459.446	231.279	-1.98655	288.343	207.294	-1.39098
Wnt7b	NM_009528.2	2450.07	1011.67	-2.42182	1312.66	518.316	-2.53254
Zfand2a	NM_133349.2	2382.27	5242.89	2.2008	4350.72	4662.62	1.07169
Zfp521	NM_181326.3	201.642	449.038	2.2269	429.425	634.336	1.47717

## Sheet: 6wks ALL
Supplementary data 2. 6wks CKO affected gene list (genes that are rescued in DKO are highlighted)
SYMBOL	ACCESSION	Group I (Cff).AVG_Signal	Group II (CKO).AVG_Signal	Fold Change (II/I) (CKO/Cff)	Group III (Dff).AVG_Signal	Group IV (DKO).AVG_Signal	Fold Change (IV/III) (DKO/Dff)
0610040J01Rik	NM_029554.2	640.282	288.82	-2.21689	503.606	364.744	-1.38071
1110032E23Rik	NM_133187.2	144.431	344.193	2.38309	182.082	332.452	1.82584
1190002H23Rik	NM_025427.2	319.699	933.38	2.91956	362.221	658.495	1.81794
1190003J15Rik	NM_029821.2	6475.57	3003.54	-2.15598	5759.85	4217.69	-1.36564
1190007F08Rik	NM_001033144.1	526.753	240.771	-2.18777	415.224	258.951	-1.60349
1200002N14Rik	NM_027878.2	216.839	833.5	3.84387	252.806	464.563	1.83763
1300007L22Rik	NM_027917.1	708.213	352.261	-2.01048	476.641	296.133	-1.60955
1500012F01Rik	NM_001081005.1	11654.2	3224.44	-3.61434	9029.83	3729.91	-2.42093
1600016N20Rik	NM_028050.1	479.657	244.808	-1.95932	470.599	407.419	-1.15507
1700029G01Rik	NM_025856.2	1133.61	417.238	-2.71694	1293.07	686.982	-1.88224
2210023G05Rik	NM_197999.1	131.372	272.1	2.07121	135.347	182.365	1.34739
2310016C08Rik	NM_023516.3	911.598	1806.68	1.98188	1139.62	1781.71	1.56342
2310016C08Rik	NM_023516.3	1776.12	3521.44	1.98266	2275.04	3486.16	1.53235
2410081M15Rik	NM_028603.1	613.433	296.291	-2.07037	512.776	343.779	-1.49159
2610208M17Rik	NM_145626.1	884.253	2577.89	2.91533	1497.52	2295.23	1.53268
2700038C09Rik	NM_025598.1	2236.89	1128.08	-1.98291	2023.14	1273.89	-1.58815
2700038C09Rik	NM_025598.2	1243.49	565.266	-2.19983	1027.23	592.106	-1.73487
2700094K13Rik	NM_001037279.1	3231.65	1544.96	-2.09173	3546.19	2853.38	-1.2428
4631426J05Rik	NM_029935.4	160.542	540.876	3.36907	216.521	458.517	2.11765
4632417K18Rik	NM_026640.2	160.932	437.864	2.7208	210.148	358.959	1.70813
4931406P16Rik	NM_172741.2	903.392	1974.26	2.18539	1101.88	1472.75	1.33657
4Cytl1	NM_001081106.1	158.192	453.356	2.86585	290.358	878.784	3.02655
5730593F17Rik	NM_172543.2	184.928	394.038	2.13076	275.361	377.918	1.37244
6330406I15Rik	NM_027519.1	189.034	757.876	4.00921	253.164	387.162	1.52929
6330406I15Rik	NM_027519.3	223.397	803.955	3.59878	264.907	440.416	1.66253
6430706D22Rik	NM_198652.1	2060.45	695.785	-2.96134	805.486	799.419	-1.00759
8430408G22Rik	NM_145980.1	526.254	6231.91	11.842	807.662	2003.99	2.48123
9330186A19Rik	NM_178781.2	164.737	453.945	2.75557	191.23	253.951	1.32798
9930023K05Rik	NM_172641.2	666.778	247.907	-2.68963	880.754	326.196	-2.70008
9930023K05Rik	NM_172641.2	2454.24	882.641	-2.78056	2851.77	978.267	-2.91513
A530050D06Rik	NM_001081169.1	334.85	142.055	-2.35719	256.182	175.445	-1.46018
A730008L03Rik	NM_021393.1	723.149	279.889	-2.5837	874.277	347.122	-2.51865
A730008L03Rik	NM_021393.1	746.013	311.793	-2.39265	829.233	330.123	-2.51189
AA407270	NM_001033208.1	377.723	1063.23	2.81486	474.266	834.716	1.76002
Aadacl1	NM_178772.2	371.212	841.208	2.26611	452.398	805.783	1.78114
Abcb1b	NM_011075.1	158.203	365.117	2.3079	166.395	329.573	1.98067
Abhd14b	NM_029631.2	3319.9	1308.29	-2.53759	2460.3	1301.15	-1.89086
Abi3	NM_025659	158.301	781.078	4.93414	210	462.215	2.20102
Acadl	NM_007381.3	801.712	381.12	-2.10357	693.203	553.118	-1.25326
Acads	NM_007383.2	972.689	404.422	-2.40514	817.226	597.647	-1.36741
Acot1	NM_012006.2	1541.88	610.786	-2.52442	2156.02	2074.64	-1.03923
Acot1	NM_012006.2	8271.66	4058.01	-2.03835	9837.76	10010.6	1.01757
Actb	NM_007393.3	10567.9	20609	1.95015	11545.3	16927.4	1.46617
Adamts4	NM_172845.1	930.249	6934.15	7.45409	1485.27	3203.87	2.1571
Adarb1	NM_130895.2	198.211	469.904	2.37072	245.778	481.389	1.95863
Adcy4	NM_080435.1	135.297	290.978	2.15066	170.971	305.382	1.78616
Adcy4	NM_080435.1	422.421	4458.79	10.5553	1038.18	3412.22	3.28672
Adcy4	NM_080435.1	245.495	1876.1	7.64209	493.851	1494.74	3.0267
Adm	NM_009627.1	394.62	1053.64	2.67	583.996	854.33	1.4629
Agpat4	NM_026644.1	259.796	630.804	2.42807	302.01	571.236	1.89145
Ahnak	NM_009643.1	6164.65	3033.55	-2.03216	5046.76	3973.76	-1.27002
Ahnak	NM_001039959.1	2114.26	1040.39	-2.03219	1483.77	969.809	-1.52996
AI428936	NM_153577.2	1452.98	318.893	-4.55632	1268.74	396.09	-3.20316
AI467606	NM_178901.3	145.416	383.317	2.636	168.367	286.054	1.69899
Ak2	NM_016895.3	1091.19	545.906	-1.99886	984.898	648.253	-1.51931
Akap2	NM_009649.2	197.426	567.193	2.87294	252.613	504.24	1.9961
Alox5ap	NM_009663.1	149.066	302.538	2.02955	160.021	193.818	1.2112
Als2	NM_028717.3	352.17	726.065	2.06169	386.762	636.883	1.6467
Angpt2	NM_007426.3	570.552	7585.32	13.2947	2350.87	6553.23	2.78758
Ankmy2	NM_146033.2	1195.47	539.024	-2.21784	1121.14	812.581	-1.37972
Ankzf1	NM_026187.4	589.547	299.909	-1.96576	464.799	356.277	-1.3046
Anln	NM_028390.2	857.81	342.032	-2.50798	1211.45	797.702	-1.51867
Anpep	NM_008486.1	792.802	303.333	-2.61364	971.636	454.618	-2.13726
Ap4s1	NM_021710.1	746.501	1502.43	2.01263	672.321	1221.72	1.81717
Apbb2	NM_009686.1	336.522	1112.81	3.30679	443.197	937.131	2.11448
Aplnr	NM_011784.2	135.393	426.122	3.14729	146.394	197.255	1.34742
Apoc1	NM_007469.3	506.997	140.908	-3.59807	224.242	283.863	1.26588
Apoc1	NM_007469.3	996.649	206.399	-4.82874	407.841	526.408	1.29072
Appl2	NM_145220.2	3179.92	1460.72	-2.17696	2452.52	1611.89	-1.52152
Aqp1	NM_007472.1	272.841	1777.27	6.51392	398.375	884.711	2.2208
Aqp1	NM_007472.2	676.014	4779.52	7.07015	1076.41	2788.39	2.59046
Aqp1	NM_007472.1	514.436	4125.45	8.01938	818.96	2190.14	2.6743
Arg1	NM_007482.2	2813.45	615.329	-4.57227	1107.96	1340.4	1.2098
Arhgap29	NM_172525.2	424.108	1720.78	4.05741	644.66	1242.4	1.92721
Arhgef15	NM_177566.3	196.048	1064.53	5.42996	251.428	541.469	2.15357
Arhgef19	NM_172520.2	471.9	220.754	-2.13768	382.295	341.985	-1.11787
Arl4a	NM_007487.3	364.803	825.869	2.26388	419.34	533.014	1.27108
Arl4a	NM_007487.3	201.328	448.31	2.22676	192.313	231.291	1.20268
Artn	NM_009711.2	519.611	204.316	-2.54317	531.884	287.005	-1.85322
Asah3l	NM_139306.1	257.856	1855.8	7.19703	416.973	1031.45	2.47367
Atad4	NM_146026.1	1886.04	638.735	-2.95278	1390.18	1042.37	-1.33368
Atad4	NM_146026.1	1566.82	597.558	-2.62203	1318.47	911.626	-1.44629
Atf5	NM_030693.1	2298.76	1174.06	-1.95796	1444.73	805.473	-1.79364
Atp1b3	NM_007502.3	2624.12	9265.33	3.53083	3911.59	7794.23	1.9926
Atp8b1	NM_001001488.3	415.794	1583.57	3.80855	484.686	906.598	1.87049
AW555464	XM_127132.3	3691.94	1564.44	-2.35991	3303.06	2229.14	-1.48177
B3galnt1	NM_020026.2	148.35	309.987	2.08956	190.723	310.66	1.62886
Bace2	NM_019517.3	466.285	1252.68	2.68652	409.857	640.181	1.56196
BC006779	XM_485132	695.008	1362.62	1.96058	1020.58	1119.66	1.09708
BC020535	NM_145536.1	129.346	280.154	2.16592	138.351	200.783	1.45126
BC025076	NM_175002.1	1042.66	477.577	-2.18323	887.885	593.437	-1.49617
BC030183	NM_182783.1	150.005	437.722	2.91806	151.201	266.133	1.76013
BC030476	NM_173421.1	1420.22	704.297	-2.01651	828.781	688.964	-1.20294
BC054059	NM_145635.2	1093.1	375.693	-2.90956	648.842	266.521	-2.43449
BC065085	NM_177628.3	208.672	669.566	3.2087	279.593	409.688	1.46531
Bckdha	NM_007533.4	1457.33	699.092	-2.0846	1054.03	995.912	-1.05835
Bcl6b	NM_007528.2	172.951	896.739	5.18492	192.797	532.946	2.76428
Bgn	NM_007542.3	1173.63	5223.92	4.45109	2024.54	6172.45	3.04882
Bmp4	NM_007554.2	188.793	1335.88	7.07591	355.86	1220.95	3.43099
Bok	NM_016778	319.411	1526.06	4.77773	419.597	824.355	1.96463
Bspry	NM_138653.1	501.527	237.929	-2.10789	471.817	224.232	-2.10414
C130090K23Rik	NM_181323.2	499.225	229.647	-2.17388	606.637	338.773	-1.79069
C1qtnf9	NM_183175.3	164.266	761.271	4.63437	174.829	279.051	1.59614
Cacnb3	NM_007581.2	1060.96	429.074	-2.47267	917.563	718.361	-1.2773
Casp1	NM_009807.2	969.339	2283.76	2.35599	1332.63	1808.73	1.35726
Casp4	NM_007609.1	558.181	2666.49	4.77712	274.658	583.126	2.1231
Casp4	NM_007609.1	241.255	524.479	2.17396	232.023	293.315	1.26416
Cav1	NM_007616.3	1332.37	3844.92	2.88576	1708.25	3364.78	1.96973
Cblc	NM_023224.4	620.257	239.753	-2.58707	551.977	320.76	-1.72084
Ccbl1	NM_172404.2	1207.33	354.997	-3.40095	889.82	514.208	-1.73047
Ccbl1	NM_172404.2	734.76	267.881	-2.74286	571.256	333.476	-1.71304
Ccbp2	NM_021609.3	156.399	406.284	2.59775	183.064	384.272	2.09912
Ccdc120	NM_207202.2	2977.22	1381.25	-2.15546	2665.66	1615.37	-1.65019
Ccdc23	NM_001038998.1	861.053	1763.53	2.04811	1181.08	1384.52	1.17224
Ccdc80	NM_026439.2	166.097	554.266	3.337	197.831	344.435	1.74106
Ccrl2	NM_017466.4	475.9	1176.28	2.47169	595.66	549.545	-1.08391
Cd200	NM_010818	299.606	630.245	2.10358	325.516	421.621	1.29524
Cd274	NM_021893.2	450.385	2213.96	4.91572	1017.8	2498.71	2.45501
Cd34	NM_133654.1	170.648	500.352	2.93207	170.333	277.99	1.63204
Cd55	NM_010016.2	227.953	508.854	2.23228	253.453	345.033	1.36133
Cd93	NM_010740.3	177.905	766.773	4.31	227.042	537.842	2.36891
Cdc42ep2	NM_026772.1	173.469	552.159	3.18304	197.419	343	1.73742
Cdcp1	NM_133974.3	476.486	233.042	-2.04463	427.312	310.277	-1.3772
Cdh13	NM_019707.4	155.36	334.018	2.14996	176.827	381.03	2.15482
Cdh13	NM_019707.4	252.475	917.328	3.63335	360.976	996.877	2.76162
Cdh5	NM_009868.3	180.131	1867.74	10.3688	346.581	1186.75	3.42416
Cdkn1a	NM_007669.2	512.359	1120.96	2.18784	661.232	1569.47	2.37356
Cdkn1c	NM_009876.3	300.521	666.521	2.21789	363.638	588.503	1.61837
Cdr2	NM_007672.1	315.853	764.454	2.42028	418.161	756.217	1.80843
Centd3	NM_139206.1	232.593	2082.51	8.95347	472.655	1606.19	3.39824
Ch25h	NM_009890.1	168.992	739.293	4.37473	327.362	621.579	1.89875
Chpt1	NM_144807.2	579.527	276.356	-2.09703	496.596	229.964	-2.15945
Chpt1	NM_144807.2	503.691	238.279	-2.11387	463.659	227.738	-2.03593
Chpt1	NM_144807.2	628.263	289.744	-2.16834	593.286	256.306	-2.31476
Chst1	NM_023850.1	246.311	1108.28	4.49954	349.53	832.149	2.38077
Chst2	NM_018763.1	156.213	428.724	2.74448	198.802	365.221	1.83711
Chst7	NM_021715.1	146.308	670.212	4.58083	185.93	456.028	2.45269
Cib2	NM_019686.5	432.308	209.488	-2.06364	451.115	287.56	-1.56876
Cib2	NM_019686.3	927.113	283.689	-3.26806	938.002	540.066	-1.73683
Ckmt1	NM_009897.2	961.409	221.444	-4.34155	986.67	401.811	-2.45556
Cldn11	NM_008770.2	189.561	490.322	2.58661	199.909	493.38	2.46803
Cldn5	NM_013805.3	591.972	8722.58	14.7348	1822.24	6844.01	3.75581
Cldn6	NM_018777.2	797.345	168.974	-4.71875	879.79	307.742	-2.85885
Clec1a	NM_175526.2	160.234	524.489	3.27326	188.072	310.894	1.65306
Clic4	NM_013885.2	6341.45	12973.3	2.0458	8385.56	10952.4	1.3061
Cmtm8	NM_027294.2	1747.69	750.127	-2.32986	1339.88	802.272	-1.6701
Cnn2	NM_007725.2	549.222	232.862	-2.35858	492.481	392.26	-1.2555
Col15a1	NM_009928.3	170.719	917.804	5.37612	192.585	413.139	2.14523
Col4a5	NM_007736	679.546	300.854	-2.25873	776.059	580.901	-1.33596
Cpne2	NM_153507.2	215.32	783.364	3.63814	262.838	548.489	2.08679
Cpne8	NM_001033851.1	457.656	1671.4	3.6521	637.42	1260.92	1.97816
Cpne8	NM_001033851.1	216.679	664.609	3.06725	243.692	454.523	1.86515
Crp	NM_007768.3	284.873	5108.51	17.9326	622.701	1334.1	2.14244
Cryz	NM_009968.1	440.097	214.933	-2.0476	353.891	237.073	-1.49275
Csf1	NM_007778.3	249.603	688.841	2.75975	295.364	458.022	1.5507
Csf2rb2	NM_007781.2	140.859	576.847	4.09522	167.199	299.678	1.79234
Csrp2	NM_007792.3	595.318	2891.43	4.85695	1187.79	2185.05	1.8396
Cst3	NM_009976.3	2989.7	9271.01	3.10098	4033.47	6492.85	1.60974
Ctse	NM_007799.2	775.135	300.629	-2.57838	677.014	604.56	-1.11985
Ctsh	NM_007801.1	4612.83	2341.49	-1.97004	3993.67	2649.43	-1.50737
Cxadr	NM_001025192.2	1793.92	753.768	-2.37993	1586.55	922.722	-1.71942
Cxcl1	NM_008176.1	7935.11	27870	3.51224	11096.2	18557.8	1.67245
Cxcl10	NM_021274.1	446.538	8182.05	18.3233	2674.4	7068.98	2.6432
Cxcl12	NM_013655.2	400.206	1335.09	3.336	499.223	1331.78	2.6677
Cxcl2	NM_009140.2	214.435	557.365	2.59922	303.201	472.506	1.55839
Cxcl9	NM_008599.3	310.176	4133.41	13.326	1626.88	7003.53	4.3049
Cxcr4	NM_009911.2	224.248	737.09	3.28694	192.015	335.095	1.74515
Cygb	NM_030206.1	153.451	523.279	3.41007	199.844	376.119	1.88207
Cyp4b1	NM_007823.2	137.64	345.289	2.50863	164.245	314.449	1.9145
D10Ertd610e	NM_028027.2	1794.92	839.304	-2.13858	1483.19	1087.32	-1.36408
D12Ertd553e	NM_029758.3	230.75	566.414	2.45466	219.47	498.528	2.2715
Dab2	NM_023118.1	359.242	1830.85	5.09642	615.523	1194.31	1.94031
Dab2	NM_001008702.1	322.149	1785.37	5.54205	507.994	1185.96	2.3346
Darc	NM_010045.2	1270.9	19905.8	15.6628	4453.26	10988.1	2.46743
Dctn4	NM_026302.2	1140.44	394.208	-2.89299	691.825	423.74	-1.63267
Ddah1	NM_026993	165.182	423.623	2.56459	239.641	362.504	1.51269
Degs1	NM_007853.4	1840.9	4309.37	2.3409	2307.66	4654.1	2.0168
Dennd3	NM_001081066.1	398.172	1191.62	2.99273	534.958	820.8	1.53433
Dkkl1	NM_015789.2	1051.92	416.45	-2.52593	557.496	319.465	-1.74509
Dkkl1	NM_015789.2	665.788	254.223	-2.61891	350.42	206.855	-1.69404
Dll4	NM_019454	142.911	337.106	2.35885	147.955	223.055	1.50758
Dnajc2	NM_009584.3	531.665	1066.74	2.00641	658.901	824.827	1.25182
Dpysl2	NM_009955.2	583.84	2075.94	3.55566	938.904	1760.58	1.87514
Dpysl3	NM_009468.3	253.51	500.905	1.97588	349.824	649.62	1.85699
Dscr1	NM_019466.2	1139.38	4962.92	4.3558	1937.27	4390.35	2.26626
Dscr1l2	NM_022980.3	950.973	464.899	-2.04555	841.507	660.371	-1.27429
Dtnb	NM_007886.1	549.763	266.498	-2.06292	446.827	361.444	-1.23623
Dusp2	NM_010090.2	155.442	886.156	5.70087	285.779	852.777	2.98405
Dusp2	NM_010090.2	154.239	552.014	3.57895	230.002	495.068	2.15246
E030010A14Rik	NM_183160.3	167.015	639.587	3.82951	218.433	379.116	1.73562
E330036I19Rik	NM_144915.2	336.46	717.505	2.13251	395.763	587.539	1.48457
E430002G05Rik	NM_173749.3	169.008	364.489	2.15664	169.779	195.503	1.15151
Ece1	NM_199307.1	171.012	412.849	2.41415	203.272	406.118	1.9979
Ece1	NM_199307.1	1106.58	4698.81	4.24624	1691.6	3842.8	2.27169
Echdc2	NM_026728.1	2732.28	1201.55	-2.27396	2450.34	1488.77	-1.64588
Echdc2	NM_026728.1	852.354	364.817	-2.33639	723.234	445.487	-1.62347
Edn1	NM_010104.2	853.833	1982.41	2.32178	1259.38	1877.49	1.4908
Ednra	NM_010332.2	294.572	581.851	1.97524	247.094	337.926	1.3676
Ednrb	NM_007904.2	153.393	465.124	3.03224	227.141	527.698	2.32322
Ednrb	NM_007904.3	287.932	2826.86	9.81781	1059.09	3723.24	3.51552
Eef2	NM_007907.1	1654.17	613.923	-2.69443	1761.93	1189.74	-1.48094
Eef2	NM_007907.1	4162.53	2024.99	-2.05558	4765.76	3312.81	-1.43858
Eef2	NM_007907.1	3151.38	1579.08	-1.99571	3497.03	2361.49	-1.48086
Efs	NM_010112.3	1842.21	652.637	-2.82272	1692.69	1145.11	-1.47819
Egfl7	NM_198724.1	226.383	2453.82	10.8393	397.416	1610.86	4.05334
Egfl7	NM_198725.1	715.705	11498.9	16.0665	1928.12	7939.62	4.11781
Eif1b	NM_026892.1	873.081	1936.44	2.21794	882.077	1245.27	1.41174
Eif2b2	NM_145445.3	618.706	1246.41	2.01455	923.192	1336.8	1.44801
Elk3	NM_205536.1	503.381	2247.34	4.46448	753.018	1462.7	1.94246
Elmo1	NM_198093.2	270.685	904.241	3.34056	317.33	595.532	1.8767
Elmo3	NM_172760.2	1085.38	394.633	-2.75034	985.704	569.673	-1.7303
Emcn	NM_016885.1	772.779	11674.9	15.1077	2719.64	7857.48	2.88916
Emilin2	NM_145158.2	141.945	720.606	5.07664	151.299	191.215	1.26382
Eml1	NM_001043335.1	244.83	825.127	3.37021	323.164	843.198	2.6092
Emp3	NM_010129.1	268.118	989.822	3.69175	355.507	854.861	2.40463
Eng	NM_007932.1	300.212	2014.26	6.70945	542.446	1379.89	2.54383
Enpp2	NM_015744.1	157.834	503.985	3.19312	227.149	650.545	2.86395
Enpp4	NM_199016.2	824.396	2500.44	3.03306	1565.38	1869.53	1.1943
Entpd2	NM_009849.1	986.963	469.696	-2.10128	808.852	662.133	-1.22158
Eps8l2	NM_133191.2	2328.85	981.405	-2.37298	1924.88	1417.47	-1.35796
Ercc2	NM_007949.4	1563.14	629.074	-2.48483	1576.97	979.645	-1.60973
Ercc5	NM_011729.1	746.086	301.907	-2.47124	362.882	407.442	1.12279
Esam	NM_027102.2	628.537	8818.78	14.0306	1590.32	5661.23	3.55981
Ets1	NM_001038642.1	845.394	3854.41	4.5593	1277.62	2503.63	1.9596
F2r	NM_010169.3	319.118	1524.89	4.77844	607.957	1475.76	2.42741
Fah	NM_010176.2	1390.39	620.131	-2.24209	1735.16	1759.99	1.01431
Fam132a	NM_026125.2	554.817	283.864	-1.95452	518.438	451.367	-1.1486
Fam152b	NM_134095.2	1304.32	652.112	-2.00015	1117.56	774.53	-1.44289
Fbln2	NM_001081437.1	453.218	1637.47	3.61298	807.257	2909.99	3.60478
Fbn1	NM_007993	190.302	432.276	2.27153	228.443	392.647	1.71879
Fbxo31	NM_133765.2	567.867	278.894	-2.03614	409.176	291.943	-1.40156
Fcgrt	NM_010189.1	578.737	1137.67	1.96579	447.743	760.121	1.69767
Fchsd2	NM_199012.1	585.917	1700.95	2.90305	649.396	868.187	1.33691
Fez2	NM_199448.1	382.022	839.474	2.19745	464.142	676.034	1.45652
Fhl1	NM_001077361.1	151.12	435.978	2.88499	203.471	502.78	2.47102
Fhl1	NM_001077362.1	155.88	420.947	2.70045	191.725	473.494	2.46965
Fjx1	NM_010218.2	150.514	396.93	2.63716	209.828	334.095	1.59223
Fkbp1a	NM_008019.2	1718.62	5481.13	3.18925	2626.07	4965.15	1.89072
Flt1	NM_010228.3	291.071	1848.51	6.35072	610.957	1357.56	2.22203
Fmo1	NM_010231.2	273.477	973.045	3.55806	354.315	498.131	1.4059
Fntb	NM_145927.2	2608.18	1116.93	-2.33513	2672.08	2038.99	-1.31049
Fscn1	NM_007984.2	185.45	1148.89	6.19513	254.135	713.967	2.8094
Fstl1	NM_008047.4	200.549	919.712	4.58597	310.157	746.273	2.40611
Fxyd5	NM_008761.2	226.414	1553.8	6.86265	292.16	726.339	2.4861
Fxyd5	NM_008761.2	463.565	5262.81	11.3529	809.929	2699.84	3.33342
Fxyd5	NM_008761.2	214.603	1758.18	8.19273	295.909	926.339	3.13049
Gabrp	NM_146017.3	252.851	678.371	2.68289	203.001	399.767	1.96928
Garnl3	NM_178888.4	632.093	317.055	-1.99364	636.925	539.916	-1.17967
Garnl4	NM_001015046.2	478.793	230.004	-2.08168	374.18	190.065	-1.9687
Gata2	NM_008090.4	142.582	434.07	3.04435	175.087	343.981	1.96464
Gata3	NM_008091.2	2654.3	1190.52	-2.22953	2251.15	1840.55	-1.22309
Gata6	NM_010258.3	144.072	723.665	5.02294	203.774	379.185	1.86081
Gbp3	NM_018734.2	2069.67	4898.05	2.36658	3739.59	4035.95	1.07925
Gbp5	NM_153564.2	151.935	526.271	3.46379	210.876	372.576	1.7668
Gbp6	NM_145545.2	493.36	1148.32	2.32755	639.924	894.218	1.39738
Gdf10	NM_145741.2	149.785	496.192	3.31269	177.58	401.134	2.2589
Gdf15	NM_011819.1	809.755	2437.73	3.01045	1753.11	5141.23	2.93263
Ggta1	NM_010283.1	167.822	424.397	2.52884	178.504	269.328	1.50881
Gimap1	NM_008376.3	147.317	670.01	4.54809	166.789	355.663	2.13241
Gimap6	NM_153175.3	202.523	1281.17	6.32604	348.084	986.232	2.83332
Gimap8	NM_212486.2	166.973	520.554	3.1176	183.323	311.043	1.69669
Gipc2	NM_016867.1	927.238	398.191	-2.32863	663.048	531.172	-1.24827
Gja4	NM_008120.2	164.981	976.192	5.917	297.839	1059.02	3.55568
Gja5	NM_008121.2	152.047	404.715	2.66178	210.723	592.076	2.80973
Gjb3	NM_008126.1	367.807	182.511	-2.01526	399.519	397.048	-1.00623
Glipr2	NM_027450.3	352.579	811.084	2.30043	427.253	696.487	1.63015
Glycam1	NM_008134.2	909.901	12331.5	13.5525	2995.15	12801.6	4.27412
Gngt2	NM_023121.2	129.598	258.076	1.99136	146.686	183.477	1.25082
Gngt2	NM_001038664.2	176.047	1123.42	6.38139	267.803	624.634	2.33244
Gp38	NM_010329.1	1072.75	4470.18	4.16701	1999.6	4962.29	2.48165
Gpr177	NM_026582.3	987.26	504.055	-1.95864	932.897	602.02	-1.54961
Gpr182	NM_007412.2	138.049	280.507	2.03193	145.747	207.497	1.42368
Gpr182	NM_007412.2	140.972	307.45	2.18093	140.317	217.359	1.54906
Gpt2	NM_173866.3	508.208	246.725	-2.05981	410.695	347.45	-1.18202
Grasp	NM_019518.2	347.361	1130.09	3.25336	418.816	1113.36	2.65834
Grb10	NM_010345	691.049	1458.65	2.11078	788.865	861.468	1.09203
Grb7	NM_010346.2	6443.27	2743.31	-2.34872	5447.45	3207.18	-1.69852
Grhl1	NM_145890.1	1234.84	570.108	-2.16598	877.752	513.204	-1.71034
Grhpr	NM_080289.1	2291.6	1156.69	-1.98117	1900.52	1809.24	-1.05045
Grk5	NM_018869.2	176.313	520.111	2.94993	235.193	524.324	2.22933
Gsdmdc1	NM_026960.1	227.604	686.727	3.0172	294.587	559.16	1.89812
Gsdmdc1	NM_026960.3	266.37	803.901	3.01798	336.239	660.505	1.96439
Gstk1	NM_029555.2	694.694	305.717	-2.27234	811.682	582.156	-1.39427
Gvin1	NM_001039160.2	345.966	3001.73	8.67636	667.11	1276.06	1.91281
H2-DMb1	NM_010387.2	351.043	169.683	-2.06881	394.056	228.932	-1.72128
H2-M3	NM_013819.2	416.496	891.614	2.14075	605.653	880.513	1.45382
H2-Q8	NM_023124.2	721.257	1676.17	2.32395	1294.94	1565.92	1.20926
Hamp	NM_032541.1	183.538	499.67	2.72243	184.079	241.912	1.31418
Hap1	NM_010404.2	2137.42	1095.44	-1.95121	2510.83	1842.74	-1.36255
Hbegf	NM_010415.1	407.902	866.639	2.12462	657.526	976.925	1.48576
Hbp1	NM_153198.1	1612.77	815.226	-1.97831	1475.17	1144.01	-1.28947
Hdac11	NM_144919.2	697.755	285.615	-2.443	554.915	470.556	-1.17928
Hdac5	NM_001077696.1	1459.72	702.961	-2.07653	1150.5	916.941	-1.25472
Hdac5	NM_001077696.1	1952.8	980.119	-1.99241	1696.65	1281.84	-1.32361
Hdc	NM_008230.4	378.172	3934.01	10.4027	943.107	2444.34	2.59179
Hexa	NM_010421.4	268.495	563.44	2.09851	281.212	492.56	1.75156
Hhex	NM_008245.3	165.301	621.018	3.75688	225.419	438.471	1.94514
Hip1r	NM_145070.2	990.839	434.465	-2.2806	749.665	649.245	-1.15467
Hist2h2aa1	NM_013549	403.993	1528.03	3.78232	416.41	1435.72	3.44787
Hlx	NM_008250.1	142.719	401.874	2.81585	159.202	258.424	1.62324
Hmox1	NM_010442.1	742.042	3560.68	4.79848	1228.17	4723.9	3.8463
Hook2	NM_133255.1	468.739	192.383	-2.43649	473.328	234.893	-2.01508
Hoxa7	NM_010455.2	150.659	319.438	2.12027	161.574	229.384	1.41968
Hoxb7	NM_010460.2	147.285	578.608	3.92849	168.837	291.284	1.72524
Hoxd10	NM_013554.3	141.383	294.767	2.08489	153.401	206.419	1.34562
Hoxd4	NM_010469.1	141.261	328.475	2.32531	154.533	221.756	1.43501
Hoxd8	NM_008276.2	146.378	695.537	4.75164	182.445	359.208	1.96886
Hoxd9	NM_013555.2	139.416	423.376	3.03678	147.669	267.496	1.81145
Hsd3b7	NM_133943.2	1735.3	5046.46	2.90812	2135.85	3423.87	1.60305
Hsd3b7	NM_133943.2	3471	9709.02	2.79718	3925.51	6866.2	1.74913
Hsp90ab1	NM_008302.3	3720.21	1769.75	-2.10211	4412.05	2858.57	-1.54345
Hspb6	NM_001012401.1	1016.92	460.227	-2.20961	1583.73	846.892	-1.87005
Hspg2	XM_978879.2	1248.14	2896.34	2.32052	1620.66	3077.77	1.89908
Hus1	NM_008316.2	341.306	782.357	2.29225	388.723	557.648	1.43456
Icam1	NM_010493.2	1781.44	7435.5	4.17386	2565.45	5325.49	2.07585
Icam2	NM_010494.1	217.292	3540.36	16.2931	429.042	1900.06	4.4286
Id1	NM_010495.2	192.567	778.892	4.04479	237.566	608.6	2.56181
Ifi202b	NM_008327.1	247.58	944.66	3.81557	244.317	398.193	1.62982
Ifi202b	NM_008327.1	321.511	1170.69	3.64122	262.75	545.142	2.07475
Ifi47	NM_008330.1	467.282	1313.15	2.81019	696.851	1085.22	1.55732
Ifit2	NM_008332.2	588.027	3113.28	5.29445	1355.79	2089.11	1.54088
Ifit2	NM_008332.2	328.414	1588.23	4.83605	703.585	1097.32	1.5596
Ifit3	NM_010501.1	5280.02	13606.1	2.57691	11065.3	13407.7	1.21169
Ifnar2	NM_010509.1	218.362	498.155	2.28133	203.844	260.454	1.27772
Igf2	NM_010514.2	450.969	3979.64	8.82466	1513.9	6695.48	4.42266
Igfbp7	NM_008048.2	1522.68	10228.3	6.71726	2701.36	6907.87	2.55718
Igtp	NM_018738.3	1539.27	5837.05	3.79209	3821.16	6074.42	1.58968
Iigp2	NM_019440.2	1369.46	4098.15	2.99254	2432.1	3498.11	1.43831
Il17re	NM_145826.4	819.41	374.106	-2.19031	709.499	495.875	-1.4308
Il27ra	NM_016671.2	139.543	378.596	2.71311	148.993	244.983	1.64426
Il28ra	NM_174851.2	1621.19	776.649	-2.08742	1278.9	733.888	-1.74264
Il28ra	NM_174851.2	976.763	440.063	-2.2196	693.456	424.129	-1.63501
Il2rg	NM_013563.3	147.831	386.281	2.61298	154.802	255.996	1.6537
Il4i1	NM_010215.2	236.753	820.923	3.46742	216.117	412.805	1.9101
Il6	NM_031168.1	155.579	403.591	2.59413	203.096	297.43	1.46448
Impact	NM_008378.2	601.207	1549.11	2.57667	617.41	1101.28	1.7837
Ino80c	NM_172625.2	396.677	848.59	2.13924	482.525	663.633	1.37533
Inppl1	NM_010567.1	1121.46	539.818	-2.07747	862.747	551.164	-1.56532
Insl6	NM_013754.1	542.337	231.216	-2.34559	452.721	413.1	-1.09591
Irak3	NM_028679.3	447.243	1021.5	2.284	418.448	603.318	1.4418
Irgm1	NM_008326.1	710.348	1821.05	2.56361	1206.22	1567.86	1.29981
Irx1	NM_010573.2	546.996	280.116	-1.95275	459.074	300.469	-1.52786
Irx3	NM_008393	4191.66	2086.29	-2.00915	3902.91	2846.59	-1.37108
Itga5	NM_010577.2	280.104	641.236	2.28927	348.656	717.093	2.05674
Itgb4	NM_133663.2	4891.17	2194.39	-2.22894	4526.81	4926.24	1.08824
Itgb4	NM_001005608.2	2967.55	1434.8	-2.06827	2665.57	3000.79	1.12576
Itgb6	NM_021359.2	2293.96	767.97	-2.98704	2301.2	1174.81	-1.95879
Itpr3	NM_080553.2	1329.03	627.919	-2.11657	1093.8	755.588	-1.44761
Jam2	NM_023844.4	134.382	295.865	2.20166	147.748	250.4	1.69479
Jam2	NM_023844.2	141.543	289.3	2.0439	137.553	200.314	1.45627
Jam2	NM_023844.2	133.477	387.915	2.90624	146.199	231.362	1.58251
Kcnk1	NM_008430.1	1867.7	880.719	-2.12066	1959.51	1117.68	-1.75319
Kcnk6	NM_001033525.2	182.024	436.233	2.39657	188.083	287.241	1.5272
Kctd12	NM_177715.4	153.099	419.914	2.74276	165.66	279.801	1.68901
Klf2	NM_008452.1	1070.58	3112.72	2.9075	1174.49	2252.36	1.91773
Klf5	NM_009769.4	9117.19	2487.41	-3.66533	7323.63	2429.32	-3.01469
Klhl6	NM_183390.1	155.845	1132.91	7.2695	258.329	710.154	2.74903
Klhl6	NM_183390.1	157.363	1180.72	7.50317	301.707	815.681	2.70356
Klk13	NM_001039042.2	150.53	369.236	2.4529	142.668	144.04	1.00961
Klk13	NM_001039042.2	167.683	382.127	2.27886	141.66	138.343	-1.02398
Krtcap3	NM_027221.1	6043.93	2322.57	-2.60226	5735.51	2990.69	-1.91779
Lamb3	NM_008484.2	2772.93	1022.98	-2.71063	3087.8	3180.4	1.02999
Lbp	NM_008489.2	845.565	3674.6	4.34573	764.359	2124.98	2.78008
Lcmt1	NM_025304.3	2062.7	784.506	-2.6293	1202.25	1242.5	1.03348
Ldb2	NM_001077398.1	145.436	456.189	3.13669	175.399	299.433	1.70715
Ldb2	NM_010698.2	155.632	640.417	4.11495	222.8	504.759	2.26553
Lgals7	NM_008496.4	895.281	380.554	-2.35257	746.255	1215.97	1.62943
Lgmn	NM_011175.2	1467.79	7210.15	4.91225	2060.75	5649.92	2.74168
Limk2	NM_001034030.1	1229.4	622.315	-1.97552	776.943	673.29	-1.15395
Lims2	NM_144862.3	240.842	823.579	3.41958	300.127	796.605	2.65422
Lims2	NM_144862.1	176.531	450.71	2.55314	208.576	429.527	2.05933
Lincr	NM_153408.2	144.665	385.05	2.66166	169.767	307.94	1.8139
Lmcd1	NM_144799.1	159.317	382.24	2.39924	197.651	339.839	1.71939
Lmcd1	NM_144799.1	166.325	489.944	2.94571	205.874	354.229	1.72061
Lmo2	NM_008505.3	486.575	4235.65	8.70502	809.611	2281.53	2.81806
LOC100044204	XM_001471696.1	795.57	286.374	-2.77808	630.746	401.096	-1.57256
LOC100044221	XM_001471842.1	626.307	282.582	-2.21638	663.556	540.821	-1.22694
LOC100044779	XR_030993.1	591.824	1171.06	1.97872	706.805	975.301	1.37987
LOC100044934	XR_031569.1	192.559	733.467	3.80906	231.051	417.329	1.80621
LOC100045019	XM_001473862.1	458.485	225.381	-2.03426	392.343	323.941	-1.21115
LOC100045567	XM_001474536.1	1527.64	8091.09	5.29646	2632.35	5391.95	2.04835
LOC100046883	XM_001476984.1	1523.94	3987.06	2.61629	1823.72	3477.53	1.90683
LOC100047173	XR_033280.1	1053.08	351.333	-2.99739	872.463	697.062	-1.25163
LOC100047749	XM_001478817.1	151.781	297.082	1.95731	148.949	211.219	1.41806
LOC100048332	XM_001480027.1	169.212	400.044	2.36416	176.196	255.332	1.44913
LOC546015	XR_034790.1	5499.77	2134.37	-2.57676	4555.27	3065.01	-1.48622
Lox	NM_010728.1	146.231	624.326	4.26946	199.208	515.337	2.58693
Lrg1	NM_029796.2	3402.56	11169.8	3.28276	3013.74	6355.69	2.10891
Lrrc33	NM_146069.4	177.011	957.825	5.4111	214.052	458.341	2.14126
Lrrc8c	NM_133897.2	160.236	358.845	2.23947	196.372	275.813	1.40454
Ltbp4	NM_175641.1	297.478	2013.83	6.76967	585.277	2266.89	3.87319
Ltbp4	NM_175641.1	291.899	1634.57	5.59978	574.034	2204.17	3.8398
Ltf	NM_008522.3	25096.3	9875.65	-2.54123	17650.7	3971.17	-4.4447
Ly96	NM_016923.1	547.066	1098.05	2.00716	610.828	809.688	1.32556
Man2a1	NM_008549.1	476.214	1060.1	2.2261	553.251	885.378	1.60032
Manba	NM_027288.2	1277.04	425.871	-2.99865	889.187	732.056	-1.21464
Map3k7ip1	NM_025609.2	1627.07	602.252	-2.70165	1405.87	829.74	-1.69435
Map3k7ip1	NM_025609.2	567.072	243.219	-2.33153	529.937	320.436	-1.6538
Map3k8	NM_007746.2	488.691	1056.67	2.16224	582.037	674.939	1.15961
Mapk13	NM_011950.1	1241.18	437.749	-2.83538	1061.42	581.73	-1.8246
Mapk13	NM_011950.1	1356.12	454.193	-2.98577	1091.24	506.08	-2.15626
Mat2a	NM_145569.2	2246.38	5298.71	2.35877	2111.54	3660.83	1.73373
Mbp	NM_001025245.1	1657.32	477.514	-3.47073	1113.9	503.562	-2.21204
Mcam	NM_023061.1	180.742	420.924	2.32886	178.542	271.483	1.52056
Mcam	NM_023061.1	200.552	816.291	4.07023	217.346	428.863	1.97318
Meox1	NM_010791.3	176.232	1245.41	7.06688	221.725	477.568	2.15388
Meox2	NM_008584.3	142.019	608.266	4.28298	149.519	235.309	1.57377
Mertk	NM_008587.1	220.734	747.984	3.38862	284.512	720.482	2.53234
Mfng	NM_008595.2	151.227	468.807	3.10003	179.873	392.605	2.18268
Mgll	NM_011844.3	220.922	528.662	2.39298	241.924	321.593	1.32931
Mgll	NM_011844.3	229.269	553.23	2.41302	240.898	329.212	1.3666
Mib2	NM_145124.2	2206.1	1106.93	-1.99299	1864.87	1426.06	-1.30771
Mical3	NM_153396.1	261.055	509.958	1.95345	315.736	423.805	1.34228
Mlkl	NM_029005.1	976.585	2374.37	2.4313	1722.56	2110.57	1.22525
Mmrn2	NM_153127.3	388.309	4871.32	12.545	937.506	3269.2	3.48713
Mustn1	NM_181390.2	431.995	6079.47	14.073	964.719	2961.77	3.07009
Mustn1	NM_181390.1	251.915	3300.9	13.1032	570.208	1999.03	3.50579
Mxra8	NM_024263.3	338.904	662.282	1.95419	452.218	522.477	1.15537
N6amt2	NM_026526.2	309.373	625.759	2.02267	350.709	526.613	1.50157
Nav1	NM_173437.1	581.669	1147.38	1.97256	770.251	1118.71	1.4524
Nav1	NM_173437.1	586.145	1380.76	2.35566	826.08	1219.1	1.47577
Nbl1	NM_008675.1	520.277	1644.79	3.16137	602.806	1032.7	1.71315
Nck1	NM_010878.2	558.918	1145.07	2.04873	582.351	589.071	1.01154
Ndn	NM_010882.3	209.582	668.298	3.18871	241.291	596.036	2.4702
Ndufa6	NM_025987.1	9200.35	4597.55	-2.00114	6770.05	4696.87	-1.4414
Nid1	NM_010917.1	220.046	1234.96	5.6123	298.203	937.858	3.14503
Nid2	NM_008695.2	141.733	450.826	3.18082	178.805	344.968	1.9293
Nipsnap1	NM_008698.2	995.01	506.086	-1.96609	927.056	712.006	-1.30204
Nod1	NM_172729.2	434.986	1068.73	2.45693	558.89	821.254	1.46944
Nos3	NM_008713.3	221.189	1467.53	6.63473	390.012	1362.69	3.49396
Nos3	NM_008713.3	200.518	1059.07	5.28169	324.07	987.415	3.04691
Nos3	NM_008713.2	207.945	1723.2	8.28681	389.889	1321.37	3.3891
Notch4	NM_010929.2	264.373	2265.39	8.56893	414.141	1836.38	4.43418
Noxo1	NM_027988.1	1143.99	527.247	-2.16975	1200.04	709.01	-1.69255
Npm3	NM_008723.1	4717.59	2326.99	-2.02733	4359.7	2877.5	-1.5151
Npm3-ps1	NR_002702.1	4808.26	2189.91	-2.19565	4346	2868.92	-1.51486
Nrap	NM_008733.3	150.901	597.513	3.95963	160.23	289.731	1.80822
Nrbp2	NM_144847.1	3400.02	1695.16	-2.00572	2529.65	1687.24	-1.49928
Nrm	NM_134122.2	795.582	389.76	-2.04121	1006.87	543.843	-1.85141
Nrp1	NM_008737.1	152.614	621.913	4.07508	187.385	401.361	2.1419
Nrp1	NM_008737.1	168.912	628.661	3.72182	188.461	450.052	2.38804
Nsf	NM_008740.4	460.432	956.007	2.07633	480.157	794.222	1.65409
Nt5e	NM_011851.3	193.342	804.882	4.163	230.982	397.697	1.72176
Nt5e	NM_011851.2	523.2	3717.53	7.10537	947.397	2030.93	2.1437
Ntrk2	NM_001025074.1	141.878	300.615	2.11882	139.086	237.902	1.71047
Nup210	NM_018815.1	1298.65	473.015	-2.74547	1513.62	601.016	-2.51843
Oasl1	NM_145209.3	551.65	1516.13	2.74836	803.318	1030.11	1.28232
Oasl1	NM_145209.2	525.102	1339.37	2.55069	863.832	1082.18	1.25276
Odc1	NM_013614.1	2414.62	6001.51	2.48549	2856.31	4702.24	1.64627
Odz4	NM_011858.3	398.111	196.473	-2.02629	402.891	383.415	-1.0508
Olfm1	NM_019498.2	278.301	663.657	2.38468	403.566	822.955	2.03921
Olfm1	NM_001038612.1	255.088	544.706	2.13536	313.732	554.994	1.76901
Oplah	NM_153122.2	541.531	276.251	-1.96028	482.791	335.156	-1.44049
Osbpl3	NM_027881.2	888.598	444.071	-2.00103	917.625	772.219	-1.1883
P2ry5	NM_175116.2	1520.75	3830.96	2.51912	1520.76	2429.08	1.59728
P2ry6	NM_183168.1	258.621	1647.95	6.37208	392.706	874.669	2.22728
Pabpc1	NM_008774.2	3445.97	1203.23	-2.86394	4044.74	1706.74	-2.36986
Pak3	NM_008778.2	383.246	175.238	-2.187	346.199	283.295	-1.22204
Palmd	NM_023245.3	827.578	1921.18	2.32145	1506.26	1781.02	1.18241
Palmd	NM_023245.2	667.335	1532.66	2.29668	1122.24	1418.27	1.26378
Pcdh7	NM_018764.1	146.787	415.507	2.83068	161.469	312.702	1.93661
Pdcd5	NM_019746.2	708.179	330.664	-2.14169	462.326	347.226	-1.33148
Pde2a	NM_001008548.2	151.993	495.493	3.25998	182.279	388.673	2.1323
Pdgfb	NM_011057.2	606.944	1296.33	2.13583	651.495	1085.01	1.66541
Pdia5	NM_028295.1	366.884	970.046	2.64402	419.708	722.482	1.72139
Pdlim1	NM_016861.3	2432.9	7998.9	3.28781	3705.01	6639.66	1.79208
Pdlim2	NM_145978.1	1350.46	437.689	-3.08543	719.386	434.895	-1.65416
Pecam1	NM_008816.2	256.511	2959.18	11.5363	517.091	2116.35	4.09279
Pecam1	NM_001032378.1	190.178	1398.7	7.35472	281.864	731.291	2.59448
Pes1	NM_022889.3	263.488	525.497	1.99439	263.705	414.261	1.57093
Pex11a	NM_011068.1	683.464	295.534	-2.31264	578.33	394.876	-1.46459
Pgf	NM_008827.2	268.971	929.677	3.45642	366.348	1218.48	3.32603
Pik3ip1	NM_178149.4	540.93	258.504	-2.09254	434.468	365.514	-1.18865
Pip4k2a	NM_008845.4	385.689	2087.86	5.41331	532.886	1140.85	2.14089
Pkp2	NM_026163.2	1120.63	548.914	-2.04155	1201.79	544.886	-2.20558
Pkp3	NM_019762.1	1327.56	499.956	-2.65536	1009.18	758.275	-1.33088
Plaur	NM_011113.3	255.287	667.097	2.61313	351.632	627.52	1.78459
Plcd3	NM_152813.2	830.916	317.676	-2.61561	706.523	452.391	-1.56175
Plekho2	NM_153119.2	252.817	1448.55	5.72963	346.503	904.732	2.61104
Plvap	NM_032398.1	473.221	5462.14	11.5425	1099.72	3639.27	3.30927
Plxna2	NM_008882.2	210.564	946.262	4.49393	321.094	772.939	2.4072
Pmp22	NM_008885.2	276.757	845.912	3.05652	333.213	685.39	2.05691
Pno1	NM_025443.2	820.708	1608.83	1.96029	792.516	957.419	1.20808
Pold4	NM_027196.1	1095.7	552.847	-1.98193	952.238	616.388	-1.54487
Ppap2a	NM_008247.2	181.792	442.365	2.43336	204.313	358.655	1.75542
Ppap2a	NM_008247.2	428.977	2071.95	4.82997	665.418	1718.66	2.58283
Ppap2b	NM_080555.2	2802.08	6955.47	2.48225	3769.08	7198.82	1.90997
Ppic	NM_008908.3	244.257	743.435	3.04366	336.067	650.014	1.93418
Ppic	NM_008908.1	953.125	3827.58	4.01582	1604.24	3595.13	2.24102
Ppm1f	NM_176833.3	852.178	1812.66	2.12709	909.98	1463.54	1.60832
Ppp1r10	NM_175934.2	712.031	1416.14	1.98887	636.238	1286.07	2.02136
Ppp2r5c	NM_001081458.1	1717.49	835.493	-2.05566	1788.85	1162.58	-1.53869
Ppp2r5c	NM_001081458.1	1505.86	646.218	-2.33027	1455.12	874.802	-1.66337
Prkcdbp	NM_028444.1	926.447	1880.49	2.02979	1139.11	1528.61	1.34193
Prkch	NM_008856.3	233.861	560.724	2.39769	235.579	414.628	1.76004
Prlr	NM_011169.4	6481.13	2688.8	-2.41042	5087.83	4974.04	-1.02288
Prom2	NM_178047.3	1559.58	553.519	-2.81758	1368.87	1027.9	-1.33172
Pros1	NM_011173.2	632.829	2428.89	3.83814	894.485	2169.16	2.42503
Prss23	NM_029614.3	156.17	321.432	2.05822	158.109	264.135	1.67059
Pscd3	NM_011182.2	620.781	1247.98	2.01034	703.098	1337.94	1.90292
Psen2	NM_011183.1	400.019	880.659	2.20155	356.259	690.629	1.93856
Psmb10	NM_013640.2	2085.99	4818.09	2.30974	3007.38	3869.86	1.28679
Psmb10	NM_013640.1	2383.8	4764.63	1.99876	3119.69	4240.79	1.35936
Psmc3ip	NM_008949.2	437.493	966.45	2.20906	239.867	260.98	1.08802
Ptdss2	NM_013782.4	1071.77	509.995	-2.10154	1003.28	739.283	-1.35709
Ptpn12	NM_011203.2	385.043	806.02	2.09332	430.075	647.275	1.50503
Ptpn14	NM_008976.2	268.497	622.99	2.32029	426.429	852.948	2.00021
Ptpn6	NM_001077705.1	471.056	229.973	-2.04831	465.349	342.158	-1.36004
Ptprb	NM_029928.1	160.197	797.692	4.97945	218.267	522.363	2.39323
Ptpre	NM_011212.2	353.113	1128.08	3.19467	497.5	847.394	1.7033
Ptprf	NM_011213.2	1201.82	614.315	-1.95635	872.098	978.628	1.12215
Pvr	NM_027514.1	225.448	584.637	2.59322	169.718	285.096	1.67982
Pvr	NM_027514.1	287.045	812.982	2.83225	339.078	557.408	1.64389
Pvrl3	NM_021495.2	188.112	397.209	2.11156	216.367	431.213	1.99297
Qars	NM_133794.1	4614.18	2008.3	-2.29755	4611.74	2722.34	-1.69404
Rab15	NM_134050.3	6307.53	2451.67	-2.57275	6609.77	4250.03	-1.55523
Rab17	NM_008998.2	381.208	186.098	-2.04842	305.675	211.03	-1.44849
Rab17	NM_008998.3	415.638	203.771	-2.03973	380.834	230.873	-1.64954
Rab25	NM_016899.2	1986.25	535.901	-3.70637	1942.9	867.215	-2.2404
Rab8b	NM_173413.2	984.876	2512.17	2.55075	1168.28	1876.08	1.60585
Rab8b	NM_173413.2	758.71	1985.92	2.6175	825.774	1327.12	1.60712
Rai14	NM_030690.2	495.791	1033.55	2.08465	572.803	932.352	1.6277
Ramp2	NM_019444.2	443.236	5987.83	13.5093	941.546	3490.38	3.70707
Rasgrp3	NM_207246.2	144.457	439.018	3.0391	151.24	232.189	1.53523
Rasip1	NM_028544.1	217.275	1690.29	7.77948	338.613	1048.1	3.09528
Rassf7	NM_025886.3	798.813	324.98	-2.45804	694.88	442.145	-1.57161
Rcan1	NM_019466.3	180.006	359.359	1.99637	260.467	413.344	1.58693
Rcan3	NM_022980.4	1443.49	707.66	-2.0398	1379.87	963.293	-1.43245
Rcsd1	NM_178593.3	204.532	583.38	2.85227	216.457	371.904	1.71814
Rdm1	NM_025654.2	1072.21	336.776	-3.18376	862.5	489.611	-1.7616
Reep6	NM_139292.1	1101.07	381.002	-2.88994	838.988	572.155	-1.46636
Rgl1	NM_016846.3	141.125	474.156	3.35984	148.045	366.265	2.47401
Rgs16	NM_011267.2	254.998	1484.41	5.82127	412.897	1066.86	2.58383
Rgs4	NM_009062.3	136.981	314.195	2.29371	152.028	243.18	1.59957
Rhob	NM_007483.2	866.139	1952.9	2.25472	1027.9	1571.53	1.52887
Rhov	NM_145530.1	518.183	253.909	-2.04083	493.212	305.236	-1.61584
Ripk3	NM_019955.1	180.179	994.881	5.52162	241.398	407.221	1.68693
Rnase1	NM_011271.2	742.667	3493.15	4.70352	841.939	1970.95	2.34096
Rnf125	NM_026301.2	232.059	627.572	2.70437	320.599	591.557	1.84516
Rnf125	NM_026301.1	176.623	429.89	2.43394	193.177	337.374	1.74645
Robo4	NM_028783.2	323.621	4485.53	13.8604	714.786	2348.82	3.28604
Rpl22	NM_009079.2	4985.27	2425.99	-2.05494	3776.8	2596.07	-1.45481
Rps6ka1	NM_009097.1	3018.45	1518.11	-1.9883	3165	2433.78	-1.30045
Rps6ka3	NM_148945.1	246.248	505.385	2.05234	253.207	359.325	1.4191
Rsad2	NM_021384.3	3034.66	11443.7	3.77098	6764.1	8590.25	1.26998
Samd9l	XM_620286.3	2576.75	6315.52	2.45096	3257.96	4506.55	1.38325
Scara3	NM_172604.3	604.973	1206.5	1.9943	705.799	1762.15	2.49667
Scarf1	NM_001004157.2	160.343	826.873	5.1569	239.005	579.043	2.42272
Schip1	NM_013928.2	208.857	511.684	2.44992	343.767	545.076	1.5856
Scoc	NM_019708.3	359.603	1338.44	3.72199	417.545	840.466	2.01288
Sdc3	NM_011520.3	1017.09	2256.8	2.21887	1592.56	2013.09	1.26406
Sel1l	NM_001039089.1	1548.03	754.707	-2.05116	1192.84	978.831	-1.21863
Sele	NM_011345.2	171.833	1023.73	5.95771	302.575	606.152	2.00331
Selp	NM_011347.1	1665.67	17498.8	10.5056	4906	9980.99	2.03445
Sema3f	NM_011349.2	539.337	1910.05	3.54147	609.141	1133.69	1.86113
Sema3f	NM_011349.3	816.404	2665.16	3.26452	899.326	1698.64	1.88879
Sema4a	NM_013658.2	1299.64	482.67	-2.69261	1057.89	858.92	-1.23165
Sema6b	XM_001004114.1	158.779	614.961	3.87305	167.934	371.188	2.21031
Sema6b	NM_013662.1	137.539	399.775	2.90663	154.267	247.952	1.6073
Sema7a	NM_011352.2	287.477	1772.13	6.16443	544.395	1804.88	3.31539
Sepp1	NM_009155.3	400.91	1067.85	2.66356	399.147	686.408	1.71969
Sepx1	NM_013759.1	510.08	260.059	-1.9614	439.303	349.173	-1.25813
Serinc2	NM_172702.1	1131.32	437.644	-2.58503	936.397	874.02	-1.07137
Serpina1b	NM_009244.4	145.274	741.341	5.10305	174.194	630.902	3.62184
Serpina1b	NM_009244.4	154.937	934.211	6.02963	189.316	797.486	4.21246
Serpina1d	NM_009246.3	143.138	617.8	4.31612	164.266	533.185	3.24586
Serpina3f	NM_001033335.2	130.233	751.377	5.76948	171.783	773.748	4.50422
Serpina3g	NM_009251.1	164.092	1166.47	7.10863	850.893	3152.21	3.70459
Serpinb1a	NM_025429.2	143.1	311.051	2.17366	150.131	219.334	1.46095
Serpinb6a	NM_009254.2	3369.51	8152.16	2.41939	4241.55	5644.7	1.33081
Serping1	NM_009776.1	761.682	6955.26	9.13145	1725.23	4368.92	2.53237
Sh3tc1	NM_194344.1	162.819	392.604	2.41129	178.625	328.693	1.84013
She	NM_172530.2	141.738	290.767	2.05144	150.007	255.561	1.70366
Sidt1	NM_198034.2	439.233	224.593	-1.95568	526.615	276.036	-1.90777
Slc10a6	NM_029415.1	198.852	1514.01	7.61374	361.395	912.264	2.52429
Slc10a6	NM_029415.2	142.12	482.827	3.39732	185.85	318.032	1.71123
Slc13a2	NM_022411.3	663.998	187.033	-3.55016	326.434	131.084	-2.49027
Slc15a3	NM_023044.1	170.09	765.693	4.50168	264.675	542.17	2.04844
Slc44a3	NM_145394.2	662.3	318.059	-2.08232	532.917	410.932	-1.29685
Slc5a5	NM_053248.1	366.413	168.048	-2.1804	357.55	297.797	-1.20065
Slc6a4	NM_010484.1	129.848	301.363	2.32088	159.328	247.444	1.55305
Slc6a9	NM_008135.4	1769.79	747.79	-2.3667	1342.61	934.77	-1.4363
Slc7a3	NM_007515.2	648.293	185.805	-3.48911	664.453	404.924	-1.64093
Slco2b1	NM_175316.3	225.079	936.158	4.15924	313.437	541.358	1.72716
Slpi	NM_011414.2	10727.8	21411.9	1.99592	11323.5	27512.5	2.42967
Smad1	NM_008539.3	526.079	1141.63	2.17008	814.041	1133.97	1.39302
Smad1	NM_008539.3	554.501	1099.91	1.98361	638.049	946.345	1.48319
Smox	NM_145533.1	433.984	220.398	-1.96909	546.713	324.659	-1.68396
Snap23	NM_009222.2	909.698	1876.56	2.06284	1162.38	1392.17	1.1977
Sncg	NM_011430.2	192.367	495.343	2.57499	217.692	369.3	1.69643
Snhg11	NM_175692.3	486.321	213.722	-2.27548	447.52	209.921	-2.13185
Snn	NM_009223.2	620.611	2253.29	3.63076	923.13	1877.7	2.03406
Snrk	NM_133741.1	489.087	1542.12	3.15306	592.613	1043.75	1.76126
Sod2	NM_013671.2	4461.31	9498.92	2.12918	4454.66	5761.29	1.29332
Sort1	NM_019972.2	2445.38	1220.08	-2.00428	2171.66	1799.9	-1.20655
Sort1	NM_019972.2	1978.71	962.306	-2.05622	1679.84	1317.1	-1.27541
Sox17	NM_011441.4	145.936	447.124	3.06384	159.555	350.886	2.19914
Sox18	NM_009236.2	190.373	2519.59	13.235	297.695	1297.83	4.35961
Sox7	NM_011446.1	150.358	640.489	4.25975	188.514	441.58	2.34242
Sox7	NM_011446.1	175.45	1200.25	6.84097	250.467	806.127	3.2185
Spnb3	NM_021287.1	715.139	296.291	-2.41364	668.915	385.755	-1.73404
Srgn	NM_011157.2	167.758	693	4.13096	253.995	510.506	2.0099
Ssfa2	NM_080558	571.398	1130.71	1.97885	659.729	965.79	1.46392
Ssh3	NM_198113.2	1027.3	473.394	-2.17007	817.346	624.862	-1.30804
St14	NM_011176.4	1045.18	484.921	-2.15536	936.972	587.634	-1.59448
St14	NM_011176.4	2182.82	1024.58	-2.13044	1970.9	1194.98	-1.64932
St3gal6	NM_018784.2	225.14	2263	10.0515	415.387	1076.28	2.59103
St8sia4	NM_009183.1	131.482	503.535	3.8297	158.62	269.891	1.7015
Stab1	NM_138672.2	151.646	440.391	2.90407	219.688	507.926	2.31203
Stac2	NM_146028.4	437.581	209.061	-2.09308	418.768	430.692	1.02847
Stard10	NM_019990.4	2086.67	842.485	-2.47681	1568.62	1088.89	-1.44056
Stard10	NM_019990.4	535.725	222.356	-2.40931	454.677	306.859	-1.48171
Stbd1	NM_175096.3	1877.8	480.477	-3.90821	1456.44	888.079	-1.63999
Stc2	NM_011491.3	6575.56	2151.47	-3.05631	3367.22	3041.06	-1.10725
Stxbp2	NM_011503.2	3460.09	1305.11	-2.65119	3304.6	2162.25	-1.52831
Sulf1	NM_172294.1	169.128	608.664	3.59883	228.81	507.849	2.21952
Sult1a1	NM_133670.1	146.466	368.474	2.51577	168.859	289.252	1.71297
Tax1bp1	NM_025816.2	1601.45	3151.94	1.96817	1756.47	1901.27	1.08243
Tbx1	NM_011532.1	155.111	458.149	2.95369	206.295	421.513	2.04325
Tcf4	NM_013685.2	1092.36	4904.7	4.48999	1600.28	3037.95	1.89839
Tcfap2b	NM_001025305.1	1350.18	608.316	-2.21954	1411.91	1386.11	-1.01861
Tcfap2b	NM_009334.1	1093.77	469.872	-2.3278	929.815	830.87	-1.11909
Tek	NM_013690.2	193.31	1634.91	8.45745	332.648	1084.93	3.26149
Tgfb3	NM_009368.2	1786.43	701.338	-2.54718	1004.52	390.317	-2.5736
Tgfbi	NM_009369.1	165.612	658.984	3.97909	278.698	785.067	2.81691
Tgfbr2	NM_009371.2	2128.01	5918.7	2.78133	2681.5	4755.09	1.7733
Tgfbr3	NM_011578.2	1009.93	2662.69	2.63649	831.708	1854.98	2.23033
Tgm1	NM_019984.2	646.134	277.074	-2.33199	464.222	261.752	-1.77352
Thy1	NM_009382.3	189.785	430.912	2.27053	229.667	481.731	2.09752
Tie1	NM_011587.1	141.2	353.129	2.50091	176.975	386.543	2.18417
Timeless	NM_011589.1	202.002	752.17	3.72357	316.976	510.643	1.61098
Timp3	NM_011595.2	588.882	3182.02	5.40349	1195.76	2618.83	2.19011
Tle6	NM_053254.2	833.042	292.752	-2.84555	947.836	593.734	-1.5964
Tmc4	NM_181820.2	2542.96	675.774	-3.76303	2058.97	736.924	-2.794
Tmem100	NM_026433.2	149.63	298.106	1.99229	184.785	268.331	1.45213
Tmem106c	NM_201359.1	657.257	309.299	-2.12499	580.199	406	-1.42906
Tmem107	NM_025838.1	553.788	271.305	-2.0412	469.919	322.8	-1.45576
Tmem125	NM_172383.2	661.603	274.987	-2.40594	433.468	210.864	-2.05567
Tmem16j	NM_178381.2	415.649	170.723	-2.43464	471.431	307.612	-1.53255
Tmem2	NM_031997.3	430.401	850.799	1.97676	628.499	1249.56	1.98817
Tmem204	NM_001001183.1	193.321	997.328	5.15892	240.595	603.027	2.5064
Tmem40	NM_144805.1	405.022	185.593	-2.18231	322.633	237.631	-1.3577
Tmem68	NM_028097.3	505.882	1068.16	2.11148	604.26	458.391	-1.31822
Tnfaip3	NM_009397.2	276.255	609.792	2.20735	330.277	375.573	1.13715
Tnfrsf11a	NM_009399.3	225.433	590.728	2.62041	259.447	393.94	1.51838
Tnip1	NM_021327.1	2498.07	5263.22	2.10691	2485.13	3092.92	1.24457
Tnip1	NM_021327.1	602.909	1318.33	2.18662	664.995	857.141	1.28894
Tpd52l1	NM_009413.1	410.969	199.926	-2.05561	359.459	294.776	-1.21943
Tpd52l1	NM_009413.1	462.435	224.488	-2.05995	386.315	311.129	-1.24165
Tpst1	NM_013837.1	286.559	841.292	2.93584	446.905	864.671	1.9348
Traf1	NM_009421.3	216.082	542.196	2.50922	237.017	420.127	1.77256
Trex1	NM_001012236.1	813.656	1977.99	2.43099	1349.61	1497.72	1.10974
Trex1	NM_011637.6	301.87	851.377	2.82034	716.562	869.238	1.21307
Trib2	NM_144551.3	251.169	504.081	2.00694	336.455	549.969	1.6346
Trim29	NM_023655.1	541.984	246.322	-2.2003	557.672	650.787	1.16697
Tshz3	NM_172298.2	144.843	351.433	2.42631	157.931	224.512	1.42158
Tspan12	NM_173007.3	207.869	449.304	2.16147	232.276	279.579	1.20365
Tspan33	NM_146173.2	353.039	175.286	-2.01408	257.114	170.265	-1.51008
Tspan7	NM_019634.2	369.233	1997.87	5.41085	608.548	1419.98	2.33339
Ttc22	NM_177667.3	290.242	144.364	-2.01048	221.281	169.241	-1.30749
Ttc39a	NM_153392.1	372.552	189.828	-1.96257	361.8	199.969	-1.80928
Ttc39a	NM_153392.1	1004.26	310.563	-3.23368	901.378	412.401	-2.18568
Tubb2b	NM_023716.2	6012.33	1940.75	-3.09794	5715.92	2522.03	-2.26639
Tubb6	NM_026473.2	891.139	2757.03	3.09382	1426.56	2009.12	1.40836
Tyki	NM_020557.3	529.306	2027.73	3.83093	981.444	1411.32	1.438
Uchl1	NM_011670.1	166.252	491.683	2.95745	206.516	436.192	2.11214
Ugcg	NM_011673.2	967.704	4997.2	5.16398	1794.6	3337.23	1.8596
Unc45b	NM_178680.3	170.762	746.053	4.36897	248.374	502.266	2.02221
Unc84b	NM_194342.1	3663.05	1516.72	-2.41512	2778.68	2797.09	1.00663
Upp1	NM_009477.1	296.25	3357	11.3317	672.72	1795.67	2.66926
Upp1	NM_009477.1	466.308	5653.17	12.1233	958.594	2543.4	2.65326
Upp1	NM_009477.1	826.859	10755.1	13.0071	2164.74	6541.17	3.02169
Uqcrh	NM_025641.3	11256	5414.82	-2.07874	9064.03	6442.09	-1.407
Use1	NM_025917.3	1483.42	644.539	-2.30152	1100.32	651.031	-1.69011
Vasn	NM_139307.2	1256.47	2493.33	1.98439	1501.07	1937.25	1.29058
Vcam1	NM_011693.2	510.12	3068.6	6.01545	988.563	1916.18	1.93835
Vim	NM_011701.3	489.742	4221.71	8.62027	1174.28	4641.64	3.95275
Vsig2	NM_020518.2	152.655	308.313	2.01968	173.717	277.426	1.597
Vwf	NM_011708.3	774.855	5629.18	7.26483	2237.05	6754.25	3.01927
Wfdc12	NM_138684.2	1447.51	298.762	-4.84501	1519.03	421.235	-3.60614
Wfdc2	NM_026323.2	17755.1	8569.53	-2.07188	13991.4	10273.2	-1.36193
Wipi1	NM_145940.2	1174.61	552.238	-2.12699	880.783	824.916	-1.06772
Wipi1	NM_145940.2	1218.52	599.073	-2.034	1116.46	1049.92	-1.06338
Wnt5b	NM_009525.2	1089.72	452.982	-2.40567	898.274	288.118	-3.11773
Ypel3	NM_025347.1	10884.4	5579.26	-1.95087	9116.27	6923.26	-1.31676
Zeb1	NM_011546.2	187.584	1308.09	6.97336	315.15	907.7	2.88021
Zfand2a	NM_133349.2	1922.75	4426	2.30191	2455.66	4565.55	1.8592
Zfp423	NM_033327.2	152.166	307.5	2.02082	163.046	234.523	1.43838
Zfp423	NM_033327.2	145.549	335.616	2.30586	168.798	278.853	1.65199
Zfp521	NM_181326.3	193.95	607.655	3.13305	247.116	392.689	1.58909

## Sheet: 4wks pubertal
Supplementary data 2. 4wks CKO affected & pubertal related gene list (genes that are rescued in DKO are highlighted)
SYMBOL	ACCESSION	Group I (Cff).AVG_Signal	Group II (CKO).AVG_Signal	Fold Change (II/I) (CKO/Cff)	Group III (Dff).AVG_Signal	Group IV (DKO).AVG_Signal	Fold Change (IV/III) (DKO/Dff)
0610040J01Rik	NM_029554.2	543.588	264.344	-2.05637	421.608	293.853	-1.43476
Acot1	NM_012006.2	1758.9	776.84	-2.26417	1201.18	1277.68	1.06369
Actg2	NM_009610.1	3951.63	583.389	-6.77359	1638.36	691.63	-2.36884
Apoc1	NM_007469.3	918.432	258.703	-3.55014	505.228	251.549	-2.00846
Apoc1	NM_007469.3	450.324	156.336	-2.88049	278.925	165.837	-1.68192
Cldn10	NM_021386.3	3483.22	1025.24	-3.39745	2550.68	1606.9	-1.58733
Cldn10	NM_021386.3	7055.59	3059.47	-2.30615	6679.72	4408.19	-1.5153
Cldn10	NM_023878.2	3622.92	1321.49	-2.74155	4140.76	2560	-1.61748
Cmtm8	NM_027294.2	1703.34	578.505	-2.94438	897.744	583.75	-1.53789
Cmtm8	NM_027294.1	1704.62	700.947	-2.43189	976.072	647.357	-1.50778
Ctse	NM_007799.2	1131.3	219.525	-5.15339	230.256	196.424	-1.17224
Dbp	NM_016974.1	1860.98	890.427	-2.08998	879.832	1134.45	1.28939
Elf3	NM_007921.1	1593.86	789.282	-2.01938	744.254	676.404	-1.10031
F2r	NM_010169.3	496.217	1297.67	2.61512	1789.65	3196.18	1.78593
Fgf13	NM_010200.2	381.768	165.169	-2.31138	226.543	164.37	-1.37825
Foxa1	NM_008259.3	1963.25	672.519	-2.91925	1202.41	637.723	-1.88548
Fxyd2	NM_052823.2	1485.75	338.721	-4.38636	906.852	803.206	-1.12904
Fxyd2	NM_052823.2	759.138	305.1	-2.48816	667.362	668.712	1.00202
Gata3	NM_008091.2	2133.69	1077.47	-1.98028	1657.3	1136.47	-1.45829
Grb7	NM_010346.2	5048.09	2132.7	-2.367	3762.55	2079.48	-1.80937
Hist2h3c1	NM_019469.1	2871.2	6101.86	2.12519	3060.5	3249.4	1.06172
Hp	NM_017370.1	6357.57	2391.95	-2.6579	3076.84	2982.32	-1.0317
Hp	NM_017370.1	6850.36	2674.58	-2.56129	3521.38	3269.81	-1.07694
Hp	NM_017370.1	12994.1	6337.11	-2.05048	7583.8	7516.03	-1.00902
Hspa1a	NM_010479.2	2843.92	5999.5	2.10958	5181.77	5414.74	1.04496
Hspg2	XM_978879.2	1979.2	4204.6	2.12439	2693.9	3968.28	1.47306
Igfbp3	NM_008343.2	316.933	714.639	2.25486	547.85	698.947	1.2758
Il6st	NM_010560.2	411.823	1039.36	2.5238	1000.89	1230.46	1.22937
Lpl	NM_008509.2	260.521	691.754	2.65527	490.173	959.064	1.95658
Ltf	NM_008522.3	18817.8	6455.67	-2.91493	18019.4	11055.6	-1.62989
Ly6d	NM_010742.1	11563.4	4442.49	-2.60292	5928.86	3317.8	-1.78698
Ly6d	NM_010742.1	17150.2	7161.58	-2.39475	9933.57	5918.27	-1.67846
Mal	NM_010762.4	563.538	208	-2.70932	226.383	174.085	-1.30042
Mboat1	NM_153546.3	2548.58	1021.68	-2.49451	1439.22	920.372	-1.56374
Mbp	NM_010777.3	215.009	569.212	2.64738	288.97	436.035	1.50893
Mbp	NM_001025245.1	1257.17	560.986	-2.241	805.5	453.947	-1.77443
Mdk	NM_001012336.1	1559.73	595.639	-2.61859	856.104	626.93	-1.36555
Pafah1b3	NM_008776.1	3527.36	1708.44	-2.06467	2288.29	1606.67	-1.42424
Pdlim2	NM_145978.1	1120.21	458.222	-2.44469	686.07	355.233	-1.93133
Plp1	NM_011123.2	208.569	621.2	2.97839	357.53	436.996	1.22226
Prlr	NM_011169.4	5646.12	1826.14	-3.09184	4133.59	2424.94	-1.70462
Prom2	NM_178047.3	1639.61	486.064	-3.37324	711.268	584.348	-1.2172
Ptpn14	NM_008976.2	377.647	1006.38	2.66486	635.933	1089.74	1.71361
Rab17	NM_008998.3	350.946	178.155	-1.96989	223.014	208.975	-1.06718
Rab25	NM_016899.2	1960.02	582.397	-3.36544	1395.68	649.583	-2.14859
Ramp2	NM_019444.2	583.041	3467.03	5.94646	2836.55	4658.8	1.64242
Rarres2	NM_027852.1	275.777	1253.3	4.54464	903.393	1842.44	2.03947
Reep6	NM_139292.1	764.003	390.783	-1.95506	592.876	363.004	-1.63325
Scin	NM_009132.1	743.669	379.273	-1.96078	790.517	534.356	-1.47938
Slpi	NM_011414.2	12416.5	28714.3	2.31258	11050.5	19227.5	1.73997
Stc2	NM_011491.3	4443.23	2074.83	-2.14149	2864.4	1802.81	-1.58885
Tead2	NM_011565.2	3939.77	1650.27	-2.38736	2372.48	1893.16	-1.25318
Tie1	NM_011587.1	169.424	505.277	2.98233	387.709	550.543	1.41999
Tmem40	NM_144805.1	406.632	177.178	-2.29505	295.594	184.721	-1.60022
Tspan17	NM_028841.1	1764.25	818.488	-2.1555	1325.63	885.828	-1.49649
Vwf	NM_011708.3	1193.67	6719.98	5.62966	5835.89	10534.5	1.80513

## Sheet: 6wks pubertal
Supplementary data 2. 6wks CKO affected & pubertal related gene list (genes that are rescued in DKO are highlighted)
SYMBOL	ACCESSION	Group I (Cff).AVG_Signal	Group II (CKO).AVG_Signal	Fold Change (II/I) (CKO/Cff)	Group III (Dff).AVG_Signal	Group IV (DKO).AVG_Signal	Fold Change (IV/III) (DKO/Dff)
2410081M15Rik	NM_028603.1	613.433	296.291	-2.07037	512.776	343.779	-1.49159
6330406I15Rik	NM_027519.1	189.034	757.876	4.00921	253.164	387.162	1.52929
6330406I15Rik	NM_027519.3	223.397	803.955	3.59878	264.907	440.416	1.66253
Acot1	NM_012006.2	1541.88	610.786	-2.52442	2156.02	2074.64	-1.03923
Acot1	NM_012006.2	8271.66	4058.01	-2.03835	9837.76	10010.6	1.01757
Adm	NM_009627.1	394.62	1053.64	2.67	583.996	854.33	1.4629
Ak2	NM_016895.3	1091.19	545.906	-1.99886	984.898	648.253	-1.51931
Anpep	NM_008486.1	792.802	303.333	-2.61364	971.636	454.618	-2.13726
Apoc1	NM_007469.3	506.997	140.908	-3.59807	224.242	283.863	1.26588
Apoc1	NM_007469.3	996.649	206.399	-4.82874	407.841	526.408	1.29072
Arl4a	NM_007487.3	364.803	825.869	2.26388	419.34	533.014	1.27108
Arl4a	NM_007487.3	201.328	448.31	2.22676	192.313	231.291	1.20268
Casp1	NM_009807.2	969.339	2283.76	2.35599	1332.63	1808.73	1.35726
Cd55	NM_010016.2	227.953	508.854	2.23228	253.453	345.033	1.36133
Cdcp1	NM_133974.3	476.486	233.042	-2.04463	427.312	310.277	-1.3772
Cdh5	NM_009868.3	180.131	1867.74	10.3688	346.581	1186.75	3.42416
Cdkn1a	NM_007669.2	512.359	1120.96	2.18784	661.232	1569.47	2.37356
Cmtm8	NM_027294.2	1747.69	750.127	-2.32986	1339.88	802.272	-1.6701
Ctse	NM_007799.2	775.135	300.629	-2.57838	677.014	604.56	-1.11985
Cygb	NM_030206.1	153.451	523.279	3.41007	199.844	376.119	1.88207
Dpysl3	NM_009468.3	253.51	500.905	1.97588	349.824	649.62	1.85699
Ednra	NM_010332.2	294.572	581.851	1.97524	247.094	337.926	1.3676
Ednrb	NM_007904.2	153.393	465.124	3.03224	227.141	527.698	2.32322
Ednrb	NM_007904.3	287.932	2826.86	9.81781	1059.09	3723.24	3.51552
Ets1	NM_001038642.1	845.394	3854.41	4.5593	1277.62	2503.63	1.9596
F2r	NM_010169.3	319.118	1524.89	4.77844	607.957	1475.76	2.42741
Fhl1	NM_001077361.1	151.12	435.978	2.88499	203.471	502.78	2.47102
Fhl1	NM_001077362.1	155.88	420.947	2.70045	191.725	473.494	2.46965
Fscn1	NM_007984.2	185.45	1148.89	6.19513	254.135	713.967	2.8094
Gabrp	NM_146017.3	252.851	678.371	2.68289	203.001	399.767	1.96928
Gata3	NM_008091.2	2654.3	1190.52	-2.22953	2251.15	1840.55	-1.22309
Gbp3	NM_018734.2	2069.67	4898.05	2.36658	3739.59	4035.95	1.07925
Grb10	NM_010345	691.049	1458.65	2.11078	788.865	861.468	1.09203
Grb7	NM_010346.2	6443.27	2743.31	-2.34872	5447.45	3207.18	-1.69852
Grhl1	NM_145890.1	1234.84	570.108	-2.16598	877.752	513.204	-1.71034
Hspg2	XM_978879.2	1248.14	2896.34	2.32052	1620.66	3077.77	1.89908
Ifi202b	NM_008327.1	247.58	944.66	3.81557	244.317	398.193	1.62982
Ifi202b	NM_008327.1	321.511	1170.69	3.64122	262.75	545.142	2.07475
Ifit3	NM_010501.1	5280.02	13606.1	2.57691	11065.3	13407.7	1.21169
Irx1	NM_010573.2	546.996	280.116	-1.95275	459.074	300.469	-1.52786
Irx3	NM_008393	4191.66	2086.29	-2.00915	3902.91	2846.59	-1.37108
Kcnk1	NM_008430.1	1867.7	880.719	-2.12066	1959.51	1117.68	-1.75319
Klf5	NM_009769.4	9117.19	2487.41	-3.66533	7323.63	2429.32	-3.01469
Ltf	NM_008522.3	25096.3	9875.65	-2.54123	17650.7	3971.17	-4.4447
Mbp	NM_001025245.1	1657.32	477.514	-3.47073	1113.9	503.562	-2.21204
Ndn	NM_010882.3	209.582	668.298	3.18871	241.291	596.036	2.4702
Nid1	NM_010917.1	220.046	1234.96	5.6123	298.203	937.858	3.14503
Nid2	NM_008695.2	141.733	450.826	3.18082	178.805	344.968	1.9293
Notch4	NM_010929.2	264.373	2265.39	8.56893	414.141	1836.38	4.43418
Pak3	NM_008778.2	383.246	175.238	-2.187	346.199	283.295	-1.22204
Pdlim2	NM_145978.1	1350.46	437.689	-3.08543	719.386	434.895	-1.65416
Pkp2	NM_026163.2	1120.63	548.914	-2.04155	1201.79	544.886	-2.20558
Prlr	NM_011169.4	6481.13	2688.8	-2.41042	5087.83	4974.04	-1.02288
Prom2	NM_178047.3	1559.58	553.519	-2.81758	1368.87	1027.9	-1.33172
Prss23	NM_029614.3	156.17	321.432	2.05822	158.109	264.135	1.67059
Ptpn14	NM_008976.2	268.497	622.99	2.32029	426.429	852.948	2.00021
Ptpn6	NM_001077705.1	471.056	229.973	-2.04831	465.349	342.158	-1.36004
Rab17	NM_008998.2	381.208	186.098	-2.04842	305.675	211.03	-1.44849
Rab17	NM_008998.3	415.638	203.771	-2.03973	380.834	230.873	-1.64954
Rab25	NM_016899.2	1986.25	535.901	-3.70637	1942.9	867.215	-2.2404
Ramp2	NM_019444.2	443.236	5987.83	13.5093	941.546	3490.38	3.70707
Reep6	NM_139292.1	1101.07	381.002	-2.88994	838.988	572.155	-1.46636
Rpl22	NM_009079.2	4985.27	2425.99	-2.05494	3776.8	2596.07	-1.45481
Rps6ka3	NM_148945.1	246.248	505.385	2.05234	253.207	359.325	1.4191
Scara3	NM_172604.3	604.973	1206.5	1.9943	705.799	1762.15	2.49667
Serpina1b	NM_009244.4	145.274	741.341	5.10305	174.194	630.902	3.62184
Serpina1b	NM_009244.4	154.937	934.211	6.02963	189.316	797.486	4.21246
Slpi	NM_011414.2	10727.8	21411.9	1.99592	11323.5	27512.5	2.42967
Sncg	NM_011430.2	192.367	495.343	2.57499	217.692	369.3	1.69643
Sod2	NM_013671.2	4461.31	9498.92	2.12918	4454.66	5761.29	1.29332
St14	NM_011176.4	1045.18	484.921	-2.15536	936.972	587.634	-1.59448
St14	NM_011176.4	2182.82	1024.58	-2.13044	1970.9	1194.98	-1.64932
Stard10	NM_019990.4	2086.67	842.485	-2.47681	1568.62	1088.89	-1.44056
Stard10	NM_019990.4	535.725	222.356	-2.40931	454.677	306.859	-1.48171
Stc2	NM_011491.3	6575.56	2151.47	-3.05631	3367.22	3041.06	-1.10725
Tgfb3	NM_009368.2	1786.43	701.338	-2.54718	1004.52	390.317	-2.5736
Tie1	NM_011587.1	141.2	353.129	2.50091	176.975	386.543	2.18417
Tmem2	NM_031997.3	430.401	850.799	1.97676	628.499	1249.56	1.98817
Tmem40	NM_144805.1	405.022	185.593	-2.18231	322.633	237.631	-1.3577
Vasn	NM_139307.2	1256.47	2493.33	1.98439	1501.07	1937.25	1.29058
Vsig2	NM_020518.2	152.655	308.313	2.01968	173.717	277.426	1.597
Vwf	NM_011708.3	774.855	5629.18	7.26483	2237.05	6754.25	3.01927
Wfdc2	NM_026323.2	17755.1	8569.53	-2.07188	13991.4	10273.2	-1.36193

## Sheet: Pubertal, E&P
Supplementary data 2. Overlap between CKO-affected genes and published gene lists.
Number in parathesis is p-value of the overlap calculated by Fisher's exact test (supplemental methods).
		Pubertal	Estrogen	Progesterone
	Gene count	781	195	118
4wk affected	323	43 (4.52E-11)	9 (0.008)	5 (0.060)
6wk affected	600	67 (7.65E-13)	19 (7.73E-06)	12 (0.0005)
6wks rescued	488	55 (2.34E-9)	18 (2.09E-5)	11 (7.62E-4)
8wk affected	145	28 (3.40E-12)	6 (0.005)	2 (0.24)

## Sheet: % rescued genes
Supplementary data 2. percentage of DKO rescued genes in each time point
	By genes	4wks All	6wks All	4wks pubertal	6wks pubertal
	Affected in CKO	323	600	47	72
	Rescued in DKO	265	488	38	55
	Rescued percentage	0.82	0.813	0.809	0.764
